# Supplementary material for: Context-dependent change in the fitness effect of (in)organic phosphate antiporter glpT during Salmonella Typhimurium infection
Source: Nat Commun. 2025 Feb 24;16:1912. doi: 10.1038/s41467-025-56851-5 (PMC11850910; doi:10.1038/s41467-025-56851-5)
Supplement: Supplementary file 4 — Source Data [file 41467_2025_56851_MOESM4_ESM.xlsx]

## Sheet: Fig. 1
Fig 1b	normalized glpT vs WT ratio			mix of qPCR and selective plating data
n	ino	1	2	3	4
1	1	1.71	1.72	2.256	0.898
2	1	6.47	3.03	1.536	0.434
3	1	0.91	3.21	1.752	1.03
4	1	1.704	1.816	2.256	0.896
5	1	6.456	2.112	1.536	0.4336
6	1	0.904	4.048	1.752	1.024
7	1	6.40387	0.224066	2.6556	0.672199
8	1	5.69848	2.84924	3.84509	0.561549
9	1	1.704	1.72	2.256	0.896
10	1	6.456	3.024	1.536	0.4336
11	1	0.904	3.2	1.752	1.024
12	1	6.61667	7.525	6.35833	2.89167
13	1	7.28333	4.44167	30.5833	11.5833
14	1	98.2456	28.3626	0.548246	10.0877
15	1	22.807	7.3538	0.020175	15.9357
16	1	1.85841	3.21239	2.06195	1.28319
17	1	2.38938	3.36283	1.67257	2.59292
18	1	2.18584	1.59292	125.664	0.162832
19	1	3.42478	1.90265	3.15929	1.9115
20	1	3.36	8.12	87.6	4.71
21	1	5.36	4.61	55	1.49
22	1	1.77	7.88	83.8	2.92
23	1	248.139	111.911	0.158809	6.87345
24	1	100	43.9206	0	1.77171
25	1	118.362	51.861	0.300248	21.0918
26	1	74.1739	43.6522	0.437391	0.030696
27	1	84.2609	30.087	0.283478	0.394783
28	1	47.6522	39.3043	0.177391	0.306957
29	1	5.37	4.6	1.75	1.32
30	1	9.4	9.16	8	5.63
31	1	12.6	0.78	0.585	0.745
32	1	1.95	1.58	0.838	3.16
33	1	240	1.29	1.24	2.11
34	1	1.44	2.11	0.33	0.0449
35	1	3.19	2.73	2.31	3.35
36	1	5.16	2.01	2.76	1.48
37	1	3.66	2.24	4.74	4.51
38	1	33.1154	37.9615	3.06923	0.60181
39	1	19.3846	7.53846	7.62821	2.83077
40	1	10.4	5.22	2.13	0.238

## Sheet: Fig. 2
Fig. 2a
	0.8 % Pi in chow							0.1 % Pi in chow
n	Experiment ID	Mouse ID	norm. ratio	CFUs glpT::aphT		CFUs WT		Experiment ID	Mouse ID	norm. ratio	CFUs glpT::aphT		CFUs WT
1	ae7419	BC964	10	inoculum	45500000	inoculum	38000000	ae7419	BC967	4.82	inoculum	45500000	inoculum	38000000
				d1 p.i.	2.59233e+09	d1 p.i.	2.16028e+08				d1 p.i.	4.30108e+09	d1 p.i.	7.4552e+08
2	ae7419	BC965	5.11	inoculum	45500000	inoculum	38000000	ae7419	BC968	1.47	inoculum	45500000	inoculum	38000000
				d1 p.i.	6.11594e+09	d1 p.i.	1e+09				d1 p.i.	5.85366e+09	d1 p.i.	3.31707e+09
3	ae7419	BC966	2.83	inoculum	45500000	inoculum	38000000	ae7419	BC969	6.52	inoculum	45500000	inoculum	38000000
				d1 p.i.	1.49254e+09	d1 p.i.	4.40299e+08				d1 p.i.	3.03872e+09	d1 p.i.	3.89257e+08
4	ae7462	BD426	9.75	inoculum	17000000	inoculum	17000000	ae7462	BD433	2.75	inoculum	17000000	inoculum	17000000
				d1 p.i.	2.84672e+08	d1 p.i.	2.91971e+07				d1 p.i.	4.22265e+08	d1 p.i.	1.53551e+08
5	ae7462	BD427	2.18	inoculum	17000000	inoculum	17000000	ae7462	BD434	3	inoculum	17000000	inoculum	17000000
				d1 p.i.	3.29621e+08	d1 p.i.	1.51448e+08				d1 p.i.	3.76471e+08	d1 p.i.	1.2549e+08
6	ae7462	BD428	5.43	inoculum	17000000	inoculum	17000000	ae7462	BD435	3.4	inoculum	17000000	inoculum	17000000
				d1 p.i.	6.20408e+08	d1 p.i.	1.14286e+08				d1 p.i.	1.91549e+08	d1 p.i.	5.6338e+07
7	ae7051	BE548	8.91	inoculum	710000000	inoculum	653000000	ae7462	BD436	3.5	inoculum	17000000	inoculum	17000000
				d1 p.i.	1.65246e+09	day 1 p.i.	1.70492e+08				d1 p.i.	4.22414e+08	d1 p.i.	1.2069e+08
8	ae7051	BE549	7.65	inoculum	710000000	inoculum	653000000	ae7051	BE552	2.02	inoculum	710000000	inoculum	653000000
				d1 p.i.	1.65217e+09	day 1 p.i.	1.98758e+08				d1 p.i.	3.00621e+09	d1 p.i.	1.36646e+09
9	ae7051	BE550	5.43	inoculum	710000000	inoculum	653000000	ae7051	BE553	6.99	inoculum	710000000	inoculum	653000000
				d1 p.i.	1.475e+09	day 1 p.i.	2.5e+08				d1 p.i.	2.54545e+09	d1 p.i.	3.34928e+08
10	ae7051	BE551	1.49	inoculum	710000000	inoculum	653000000	ae7051	BE554	1.79	inoculum	710000000	inoculum	653000000
				d1 p.i.	1.2e+09	day 1 p.i.	7.40741e+08				d1 p.i.	2.29932e+09	d1 p.i.	1.18367e+09
11	ae7540	BE432	11	inoculum	35500000	inoculum	34500000	ae7540	BE437	1.9	inoculum	35500000	inoculum	34500000
				d1 p.i.	3.38605e+09	d1 p.i.	3.16279e+08				d1 p.i.	8.54019e+09	d1 p.i.	4.63023e+09
12	ae7540	BE433	12.3	inoculum	35500000	inoculum	34500000	ae7540	BE438	3.62	inoculum	35500000	inoculum	34500000
				d1 p.i.	2.51954e+09	d1 p.i.	2.11494e+08				d1 p.i.	1.29412e+09	d1 p.i.	3.67647e+08
Fig. 2b
	no supplementation in drinking water							1% G3P in drinking water
n	Experiment ID	Mouse ID	norm. ratio	CFUs glpT::aphT		CFUs WT		Experiment ID	Mouse ID	norm. ratio	CFUs glpT::aphT		CFUs WT
1	ae7051	BE548	8.91	inoculum	710000000	inoculum	653000000	ae7051	BE557	1.76	inoculum	710000000	inoculum	653000000
				d1 p.i.	1.65246e+09	day 1 p.i.	1.70492e+08				day 1 p.i.	1.38005e+09	day 1 p.i.	7.22372e+08
2	ae7051	BE549	7.65	inoculum	710000000	inoculum	653000000	ae7051	BE558	1.04	inoculum	710000000	inoculum	653000000
				d1 p.i.	1.65217e+09	day 1 p.i.	1.98758e+08				day 1 p.i.	1.30233e+09	day 1 p.i.	1.14729e+09
3	ae7051	BE550	5.43	inoculum	710000000	inoculum	653000000	ae7051	BE559	4.01	inoculum	710000000	inoculum	653000000
				d1 p.i.	1.475e+09	day 1 p.i.	2.5e+08				day 1 p.i.	1.4202e+09	day 1 p.i.	3.25733e+08
4	ae7051	BE551	1.49	inoculum	710000000	inoculum	653000000	ae7582	BE881	0.644488	inoculum	75500000	inoculum	44500000
				d1 p.i.	1.2e+09	day 1 p.i.	7.40741e+08				d1 p.i.	2.0708e+09	day 1 p.i.	1.89381e+09
5	ae7582	BE876	4.07225	inoculum	75500000	inoculum	44500000	ae7582	BE882	0.920944	inoculum	75500000	inoculum	44500000
				d1 p.i.	1.31602e+09	day 1 p.i.	1.90476e+08				d1 p.i.	2.20994e+09	day 1 p.i.	1.41436e+09
6	ae7582	BE877	15.4719	inoculum	75500000	inoculum	44500000	ae7582	BE883	0.508107	inoculum	75500000	inoculum	44500000
				d1 p.i.	3.40081e+09	d1 p.i.	1.29555e+08				d1 p.i.	2.06897e+09	day 1 p.i.	2.4e+09
7	ae7582	BE878	2.09704	inoculum	75500000	inoculum	44500000	ae7582	BE884	0.508293	inoculum	75500000	inoculum	44500000
				d1 p.i.	7.72571e+09	d1 p.i.	2.17143e+09				d1 p.i.	2.73455e+09	day 1 p.i.	3.17091e+09
Fig. 2c
	WT background							Δ3Pi background
n	Experiment ID	Mouse ID	norm. ratio	CFUs glpT::aphT		CFUs WT		Experiment ID	Mouse ID	norm. ratio	CFUs ΔglpT ΔpitA ΔpstS yjbB::ABxR		CFUs ΔpitA ΔpstS yjbB::ABxR
1	ae7096	AZ530	2.38	inoculum	81000000	inoculum	73000000	ae7096	AZ603	0.829365	inoculum	54000000	ino	47500000
				d1 p.i.	1.36306e+09	d1 p.i.	5.15924e+08				d1 p.i.	8.35443e+08	d1 p.i.	8.86076e+08
2	ae7030	AY936	9.58415	inoculum	28500000	inoculum	12500000	ae7096	AZ604	1.15741	inoculum	54000000	ino	47500000
				d1 p.i.	9.04215e+09	d1 p.i.	4.13793e+08				d1 p.i.	1.08108e+09	d1 p.i.	8.21622e+08
3	ae7030	AY937	9.44976	inoculum	28500000	inoculum	12500000	ae7096	AZ605	4.61211	inoculum	54000000	ino	47500000
				d1 p.i.	5.83385e+09	d1 p.i.	2.70769e+08				d1 p.i.	2.2235e+09	d1 p.i.	4.24069e+08
4	ae7345	BC117	3.76169	inoculum	58500000	inoculum	64500000	ae7096	AZ606	0.691138	inoculum	54000000	ino	47500000
				d1 p.i.	3.49749e+09	d1 p.i.	1.02513e+09				d1 p.i.	1.71429e+09	d1 p.i.	2.18182e+09
5	ae7345	BC118	3.82747	inoculum	58500000	inoculum	64500000	ae7345	BC112	2.46	inoculum	550000000	ino	230000000
				d1 p.i.	3.70286e+09	d1 p.i.	1.06667e+09				d1 p.i.	1940000000	d1 p.i.	328000000
6	ae7345	BC119	2.58015	inoculum	58500000	inoculum	64500000	ae7582	BE885	0.447684	inoculum	88000000	ino	36000000
				d1 p.i.	3.28401e+09	d1 p.i.	1.40334e+09				d1 p.i.	1.9661e+09	d1 p.i.	1.79661e+09
7	ae7582	BE879	2.10945	inoculum	75500000	ino	44500000	ae7582	BE886	0.285592	inoculum	88000000	ino	36000000
				d1 p.i.	1.52809e+09	d1 p.i.	4.26966e+08				d1 p.i.	3.60976e+09	d1 p.i.	5.17073e+09
8								ae7582	BE887	0.801136	inoculum	88000000	ino	36000000
											d1 p.i.	7.83333e+08	d1 p.i.	4e+08
Fig. 2e
	pitA::cat vs WT							yjbB::aphT vs WT							pstS::aphT vs WT							Δ3Pi vs WT
n	Experiment ID	Mouse ID	norm. ratio	CFUs pitA::cat		CFUs WT KanR		Experiment ID	Mouse ID	norm. ratio	CFUs yjbB::aphT		CFUS WT CmR		Experiment ID	Mouse ID	norm. ratio	CFUs pstS:.aphT		CFUS WT CmR		Experiment ID	Mouse ID	norm. ratio	CFUs Δ3Pi		CFUs WT CmR
1	ae7089	AZ531	0.284515	inoculum	8000000	ino	7500000	ae7089	AZ536	0.991903	inoculum	123500000	ino	80000000	ae7089	AZ543	0.441352	inoculum	273000000	ino	212000000	ae7280	BB425	0.868	inoculum	58080000	inoculum	50400000
				d1 p.i.	9.7992e+08	d1 p.i.	3.22892e+09				d1 p.i.	1.09192e+09	d1 p.i.	7.13092e+08				d1 p.i.	2.10667e+09	d1 p.i.	3.70667e+09				d1 p.i.	1.73371e+09	d1 p.i.	1.73371e+09
2	ae7016	AY769	1.53	inoculum	46500000	ino	57500000	ae7089	AZ537	0.863698	inoculum	123500000	ino	80000000	ae7089	AZ544	0.6682	inoculum	273000000	ino	212000000	ae7280	BB426	1.23	inoculum	58080000	inoculum	50400000
				d1 p.i.	2.01217e+09	d1 p.i.	1.62272e+09				d1 p.i.	1.08197e+09	d1 p.i.	8.11475e+08				d1 p.i.	8.10959e+08	d1 p.i.	9.42466e+08				d1 p.i.	1.024e+09	d1 p.i.	7.2e+08
3	ae7016	AY770	1.7	inoculum	46500000	ino	57500000	ae7089	AZ538	1.42368	inoculum	123500000	ino	80000000	ae7024	AY867	0.520945	inoculum	42000000	ino	48500000	ae7280	BB427	1.31	inoculum	58080000	inoculum	50400000
				d1 p.i.	4.3959e+09	d1 p.i.	3.19454e+09				d1 p.i.	1.71674e+09	d1 p.i.	7.81116e+08				d1 p.i.	1.56863e+09	d1 p.i.	3.47712e+09				d1 p.i.	1.06604e+09	d1 p.i.	7.07547e+08
4	ae7016	AY771	1.42	inoculum	46500000	ino	57500000	ae7016	AY767	1.02	inoculum	34500000	ino	50000000	ae7024	AY868	0.904715	inoculum	42000000	ino	48500000	ae7345	BC109	0.61098	inoculum	139500000	inoculum	101500000
				d1 p.i.	3.10769e+09	d1 p.i.	2.70769e+09				d1 p.i.	1.37028e+09	d1 p.i.	1.95466e+09				d1 p.i.	4.09254e+09	d1 p.i.	5.22365e+09				d1 p.i.	1.38905e+09	d1 p.i.	1.65418e+09
5	ae7016	AY772	1.57	inoculum	46500000	ino	57500000	ae7016	AY768	1.06	inoculum	34500000	ino	50000000	ae7024	AY869	1.03676	inoculum	42000000	ino	48500000	ae7345	BC111	0.30977	inoculum	139500000	inoculum	101500000
				d1 p.i.	3.28058e+09	d1 p.i.	2.58993e+09				d1 p.i.	1.37288e+09	d1 p.i.	1.88136e+09				d1 p.i.	3.48936e+09	d1 p.i.	3.88652e+09				d1 p.i.	8.07512e+08	d1 p.i.	1.89671e+09

## Sheet: Fig. 3
Fig. 3b	Lum / OD
added Pi [μM]	WT			glpT::aphT			pitA::cat yjbB::aphT			ΔpitA yjbB::aphT ΔglpT			constitutive
0	9340000	8670000	9330000	11600000	11100000	13900000	20900000	27200000	24900000	27900000	22800000	18200000	15900000	8830000	12600000
5	1500000	805000	1610000	1910000	1750000	2010000	9270000	8500000	9300000	15500000	16800000	16400000	15500000	14000000	12900000
10	269000	396000	397000	332000	347000	348000	665000	804000	581000	1050000	6300000	8600000	16400000	8110000	13800000
20	249000	264000	286000	290000	315000	289000	489000	585000	512000	5480000	5470000	7010000	16800000	12100000	14000000
40	258000	235000	242000	310000	223000	217000	406000	546000	516000	748000	635000	578000		5180000	13100000
Fig. 3c	OD 24 h
added Pi [μM]	WT			ΔglpT			ΔpitA ΔpstS ΔyjbB			ΔpitA ΔpstS ΔyjbB ΔglpT
0	0.1281	0.1324	0.1365	0.1307	0.1371	0.1386	0.1263	0.1295	0.1365	0.1166	0.1092	0.1128
500	0.8492	0.8746	0.8696	0.8602	0.8754	0.8881	0.7911	0.8107	0.8471	0.8082	0.8123	0.8231

## Sheet: Fig. 4
Fig. 4c	Normalized ratio mutant / WT			by qPCR
n	ΔglpT	glpABC::cat glpD::aphT	glpFK::cat	ugpB::aphT	mgsA::cat
1	3.09016	1.04896	1.36	0.963115	0.988506
2	2.7459	1.14933	0.778	1.10656	0.754789
3	2.54936	1.07589	1.2	1.09426	0.743295
4	5.6203	0.807834	1.36	1.04508	1.05539
5	3.61719	1.33	1.11122	0.918033	0.982645
6	4.69531	2.82	1.0527		1.85016
Fig. 4d	Normalized ratio mutant / WT			by qPCR
n	gldA::cat gloA::aphT	gloB::cat	gloB::aphT	gloC::cat (tag208)	gloC::cat (tag209)	gloC::aphT (tag210)	gloC::aphT (tag212)	gldA::aphT gloC::cat	yqhD::cat	yqhD::aphT	fghA::cat	fghA::aphT	yeaE::cat	yeaE::aphT
1	0.768953	0.94652	1.15823	0.899471	0.573171	0.65991	0.68952	0.911685	0.652661	0.817439	0.987461	1.18239	0.821678	0.85119
2	1.16968	0.958848	1.89245	1.79894	1.33232	1.19318	1.46195	1.38587	1.63353	1.41417	1.98119	2.25157	1.57343	1.36948
3	2.21661	1.39947	1.71225	3.11642	1.99854	1.89489	1.95238	2.8125	1.67843	1.85831	2.45141	2.62264	2.18182	1.95238
4	1.47292	1.23453	1.87253	1.92593	1.21646	1.85227	1.41948	1.25679	1.37815	1.42779	1.67846	2.18868	1.32867	1.52381

## Sheet: Fig. 5
Fig. 5a
day p.i.	WT BG																											ΔinvG ΔssaVBG
Experiment ID	ae6132			ae6132			ae6132			ae6238			ae6238			ae6238			ae7100			ae7100			ae7100			ae6132			ae6132			ae6132			ae6225			ae6225			ae6225			ae7100			ae7100
mouse ID	AR311			AR312			AR313			AS343			AS344			AS345			AZ644			AZ645			AZ646			AR320			AR321			AR322			AS203			AS204			AS205			AZ647			AZ648
day p.i.	normalized ratio	CFUs glpT::aphT	CFUs WT (CmR)	normalized ratio	CFUs glpT::aphT	CFUs WT (CmR)	normalized ratio	CFUs glpT::aphT	CFUs WT (CmR)	normalized ratio	CFUs glpT::aphT	CFUs WT (CmR)	normalized ratio	CFUs glpT::aphT	CFUs WT (CmR)	normalized ratio	CFUs glpT::aphT	CFUs WT (CmR)	normalized ratio	CFUs glpT::aphT	CFUs WT (CmR)	normalized ratio	CFUs glpT::aphT	CFUs WT (CmR)	normalized ratio	CFUs glpT::aphT	CFUs WT (CmR)	normalized ratio	CFUs glpT::aphT	CFUs parent (CmR)	normalized ratio	CFUs glpT::aphT	CFUs parent (CmR)	normalized ratio	CFUs glpT::aphT	CFUs parent (CmR)	normalized ratio	CFUs glpT::aphT	CFUs parent (CmR)	normalized ratio	CFUs glpT::aphT	CFUs parent (CmR)	normalized ratio	CFUs glpT::aphT	CFUs parent (CmR)	normalized ratio	CFUs glpT::aphT	CFUs parent (CmR)	normalized ratio
inoculum	1	96000000	77000000	1	96000000	77000000	1	96000000	77000000	1	68500000	57000000	1	68500000	57000000	1	68500000	57000000	1	137000000	144500000	1	137000000	144500000	1	137000000	144500000	1	47000000	69000000	1	47000000	69000000	1	47000000	69000000	1	80000124	84000122	1	80000124	84000122	1	80000124	84000122	1	111500000	65000000	1
1	1.704	1.9589e+09	9.17808e+08	6.456	5.05946e+09	6.27027e+08	0.904	1.81818e+09	1.60269e+09				6.61667	5.09434e+09	6.41509e+08	7.28333	2.48689e+09	2.84644e+08	1.95	7.97386e+08	4.31373e+08	240	5.5723e+09	2.44399e+07	1.44	7.14286e+08	5.2381e+08	1.43172	2.22642e+09	2.28302e+09	1.39501	2.23704e+09	2.35556e+09	2.09985	2.33962e+09	1.64151e+09				5.53078	2.54815e+09	4.83951e+08	1.92077	1.22782e+09	6.71463e+08	5.93559	2.17476e+09	2.13592e+08	7.59669
4	0.896	1.74667e+09	1.56e+09	0.4336	1.625e+09	3e+09	1.024	2.33663e+09	1.82178e+09	1.21667	6.68273e+09	4.56225e+09	2.89167	8.77903e+09	2.53184e+09	11.5833	8.59355e+09	6.19355e+08	3.16	8.66426e+07	2.88809e+07	2.11	1.98582e+08	9.92908e+07	0.0449	2.38806e+08	5.61194e+09	2.49633	1.84615e+09	1.08308e+09	2.08517	1.21771e+08	8.56089e+07	4.84581	1.27598e+08	3.86813e+07	1.53827	1.94444e+08	1.32778e+08	18.0322	9.73995e+06	567376	4.42772	3.05505e+07	7.24771e+06	11.6592	4.03023e+08	2.01511e+07	9.32735
Fig. 5c
day p.i.	T3SS-1-T3SS-2- diluted in 100x WT																					T3SS-1+T3SS-2+ diluted in 100x WT
Experiment ID	ae7149			ae7149			ae7149			ae7151			ae7151			ae7110			ae7110			ae7149			ae7149			ae7149			ae7151			ae7151			ae7110			ae7110
mouse ID	BA095			BA096			BA097			BA108			BA109			AZ758			AZ759			BA098			BA099			BA100			BA110			BA111			AZ760			AZ761
day p.i.	normalized ratio	CFUs glpT::aphT	CFUs parent (CmR)	normalized ratio	CFUs glpT::aphT	CFUs parent (CmR)	normalized ratio	CFUs glpT::aphT	CFUs parent (CmR)	normalized ratio	CFUs glpT::aphT	CFUs parent (CmR)	normalized ratio	CFUs glpT::aphT	CFUs parent (CmR)	normalized ratio	CFUs glpT::aphT	CFUs parent (CmR)	normalized ratio	CFUs glpT::aphT	CFUs parent (CmR)	normalized ratio	CFUs glpT::aphT	CFUs parent (CmR)	normalized ratio	CFUs glpT::aphT	CFUs parent (CmR)	normalized ratio	CFUs glpT::aphT	CFUs parent (CmR)	normalized ratio	CFUs glpT::aphT	CFUs parent (CmR)	normalized ratio	CFUs glpT::aphT	CFUs parent (CmR)	normalized ratio	CFUs glpT::aphT	CFUs parent (CmR)	normalized ratio	CFUs glpT::aphT	CFUs parent (CmR)
inoculum	1	33000	21000	1	33000	21000	1	33000	21000	1	16000	65000	1	16000	65000	1	5000000	8000000	1	5000000	8000000	1	33500	2000	1	33500	2000	1	33500	2000	1	61000	63500	1	61000	63500	1	16500000	11000000	1	16500000	11000000
1	2.18182	3.66412e+08	1.0687e+08	2.24402	5.95556e+08	1.68889e+08	0.500967	2.48322e+08	3.15436e+08	4.0625	4.70588e+07	4.70588e+07	14.2188	5.45809e+07	1.55945e+07	9.77778	1.55477e+09	2.54417e+08	5.3	9.52809e+08	2.8764e+08	6.38806	1.00469e+09	9.38967e+06	4.44776	1.1161e+09	1.49813e+07	3.04478	3.81308e+08	7.47664e+06	3.12295	7.01754e+07	2.33918e+07	21.6277	1.27854e+09	6.15385e+07	2.53333	8e+08	2.10526e+08	4.10526	1.94191e+09	3.15353e+08
4	1.1754	1.82029e+10	9.85507e+09	1.90909	1.22927e+09	4.09756e+08	3.81818	8.57143e+07	1.42857e+07	12.1875	7.5e+07	2.5e+07	16.25	1.0596e+08	2.64901e+07	3.73333	5.91549e+08	2.53521e+08	2.45217	2.46288e+09	1.60699e+09	1.35821	3.08475e+09	1.35593e+08	0.791045	3.21212e+09	2.42424e+08	1.55224	5.14851e+08	1.9802e+07	0.841755	1.23077e+08	1.52207e+08	7.28689	2.12121e+08	3.0303e+07	2.66667	4.09917e+09	1.02479e+09	1.17647	1.02564e+09	5.81197e+08
[truncated: 5 more columns]

## Sheet: Fig. 6
Fig. 6a	Replication rate Raw264.7 macrophages unprimed
	WT EV			ΔglpT EV			ΔglpT Pnat-glpT
n	CFUs 2h	CFUs 24h	rep. rate	CFUs 2h	CFUs 24h	rep. rate	CFUs 2h	CFUs 24h	rep. rate
1	296000	736000	2.48649	856000	688000	0.803738	368000	1080000	2.93478
2	220000	744000	3.38182	1368000	436000	0.318713	333000	560000	1.68168
3	292000	536000	1.83562	1128000	532000	0.471631	308000	1224000	3.97403
Fig. 6b	Replication rate Raw264.7 macrophages, IFNy
	WT EV			ΔglpT EV			ΔglpT Pnat-glpT
n	CFUs 2h	CFUs 24h	rep. rate	CFUs 2h	CFUs 24h	rep. rate	CFUs 2h	CFUs 24h	rep. rate
1	45000	306000	6.8	342000	220000	0.643275	368000000	2160000000	5.86957
2	76000	338000	4.44737	500000	216000	0.432	333000000	1120000000	3.36336
3	115000	424000	3.68696	408000	260000	0.637255	308000000	2448000000	7.94805
Fig. 6c	Plasmid retention ΔglpT Pnat-glpT without selection, replica plating [%]
n	unprimed	IFN-γ
1	100	96.4286
2	100	100
3	100	100
Fig. 6d	Replication rate Raw264.7 macrophages, unprimed
	WT			ΔglpT			Δ3Pi			Δ3Pi ΔglpT
n	CFUs 2h	CFUs 24h	rep. rate	CFUs 2h	CFUs 24h	rep. rate	CFUs 2h	CFUs 24h	rep. rate	CFUs 2h	CFUs 24h	rep. rate
1	62000	386000	6.22581	204000	562000	2.7549	64000	760000	11.875	14000	102000	7.28571
2	88000	702000	7.97727	190000	454000	2.38947	62000	560000	9.03226	24000	140000	5.83333
3	74000	600000	8.10811	212000	712000	3.35849	68000	912000	13.4118	18000	120000	6.66667
Fig. 6e	PgloC activity in feces Lum/10^5 CFUs
	WT	glpT::aphT	PrpsM
n	13800	1073.08	30037.5
1	7987.5	399.138	15683.3
2	13375	1333.33	192425
3	12500	602.5	89800
Fig. 6f
n	PBS							anti-CSF1R							isogenic AB
	Experiment ID	Mouse ID	normalized glpT vs WT ratio	CFUs glpT::aphT		CFUs WT (CmR)		Experiment ID	Mouse ID	normalized glpT vs WT ratio	CFUs glpT::aphT		CFUs WT (CmR)		Experiment ID	Mouse ID	normalized glpT vs WT ratio	CFUs glpT::aphT		CFUs WT (CmR)
1	ae7229	BA902	0.12888	ino	64000000	ino	53000000	ae7229	BA905	6.76	ino	64000000	ino	53000000	ae7346	BC123	0.535527	ino	53500000	ino	44500000
				day 4 p.i.	1.08986e+09	day 4 p.i.	7.0029e+09				day 4 p.i.	8.86427e+09	day 4 p.i.	1.08587e+09				day 4 p.i.	8.74419e+08	day 4 p.i.	1.35814e+09
2	ae7229	BA903	0.946	ino	64000000	ino	53000000	ae7229	BA906	2.35	ino	64000000	ino	53000000	ae7346	BC124	0.513223	ino	53500000	ino	44500000
				day 4 p.i.	1.18938e+10	day 4 p.i.	1.04071e+10				day 4 p.i.	1.14937e+10	day 4 p.i.	4.05063e+09				day 4 p.i.	1.88108e+09	day 4 p.i.	3.04865e+09
3	ae7412	BC841	0.760802	ino	40500000	ino	29000000	ae7229	BA907	2.6	ino	64000000	ino	53000000	ae7412	BC845	1.08331	ino	40500000	ino	29000000
				day 4 p.i.	5.44e+08	day 4 p.i.	5.12e+08				day 4 p.i.	7.30709e+09	day 4 p.i.	2.33071e+09				day 4 p.i.	1.85263e+10	day 4 p.i.	1.22456e+10
4	ae7412	BC842	0.250348	ino	40500000	ino	29000000	ae7346	BC126	4.74337	ino	53500000	ino	44500000	ae7412	BC846	0.799911	ino	40500000	ino	29000000
				day 4 p.i.	3.2069e+09	day 4 p.i.	9.17241e+09				day 4 p.i.	7.74312e+09	day 4 p.i.	1.3578e+09				day 4 p.i.	3.51773e+09	day 4 p.i.	3.14894e+09
5	ae7412	BC843	0.750147	ino	40500000	ino	29000000	ae7346	BC127	3.84201	ino	53500000	ino	44500000
				day 4 p.i.	1.29889e+09	day 4 p.i.	1.23985e+09				day 4 p.i.	2.20142e+10	day 4 p.i.	4.76596e+09
6	ae7412	BC844	1.31135	ino	40500000	ino	29000000	ae7346	BC128	2.56829	ino	53500000	ino	44500000
				day 4 p.i.	2.63099e+10	day 4 p.i.	1.43662e+10				day 4 p.i.	7.04e+09	day 4 p.i.	2.28e+09

## Sheet: Fig. S1
Fig. S1
Fig. S1a # of genetic variants per gene		and	Fig. S1a Frequency of mutations per gene [%]
position along the genome	gene name	no. of variants	frequency [%]
3127982	barA	1	20
3851635	bisC	1	5
1970257	cheB	1	5
1972323	cheM	1	5
4289814	cpxA	1	5
1967850	flhB	1	20
2003942	fliB	2	25
2005226	fliC	11	40
2935806	fljB	2	5
2386321	glpT	5	65
3040412	hilD	5	65
526889	maa	2	20
4565129	melB	1	10
4562489	melR	4	50
2329846	oafA	4	65
1611987	ompD	1	20
3681128	ompR	1	10
3930875	rfaK	1	20
2175210	rfbB	2	25
2172833	rfbC	2	10
2167714	rfbJ	1	5
2163008	rfbN	1	10
2158646	rfbP	1	20
328491	sciU	2	5
628818	SL1344_0559	3	10
791187	SL1344_0708	1	20
1882446	SL1344_1756	1	10
2269487	SL1344_2152	1	5
3716593	SL1344_3498	1	5
3798561	SL1344_3569	1	5
4812650	SL1344_4465	2	15
4816441	SL1344_4468	1	5
4817210	SL1344_4469	1	20
4810665	tsr	2	25
1733034	tyrR	1	5
4781635	uxuR	1	5
262375	yaeT	1	5
515754	ybaO	1	40
718312	ybeS	1	5
2251460	yehT	1	5
3769545	yhhS	1	5
1519555	ynfM	1	5
4664256	ytfL	1	5
Fig. S1c Within and Between Group Sequence Identity Matrix
Within group similarity				Between group similarity
n	Group	Similarity		Group	C1	C2	C3	C4	C5	C6	C7	C8	C9	C10	C11
28	Shigella	0.99		Shigella
112	Escherichia	0.95		Escherichia	0.97
83	Enterobacter	0.96		Enterobacter	0.93	0.9
2	Tenebrionibacter	1		Tenebrionibacter	0.9	0.88	0.91
1	Superficieibacter	1		Superficieibacter	0.94	0.92	0.93	0.89
11	Raoultella	0.98		Raoultella	0.93	0.9	0.93	0.92	0.91
51	Klebsiella	0.75		Klebsiella	0.81	0.79	0.81	0.81	0.8	0.84
12	Cronobacter	0.98		Cronobacter	0.92	0.9	0.93	0.9	0.93	0.91	0.8
51	Citrobacter	0.77		Citrobacter	0.85	0.83	0.83	0.79	0.84	0.81	0.71	0.81
331	Salmonella	0.87		Salmonella	0.91	0.89	0.87	0.84	0.88	0.86	0.75	0.86	0.81
2	Trabulsiella	0.98		Trabulsiella	0.93	0.91	0.93	0.91	0.92	0.92	0.81	0.92	0.82	0.87
cutoff: 12
Uniprot Accesion IDs BLAST results mapped to species IDs
tr|A0A658Y803|A0A658Y803_SHIFL sn-glycerol-3-phosphate transporter OS=Shigella flexneri OX=623 GN=glpT PE=4 SV=1
tr|Q7UC71|Q7UC71_SHIFL Glycerol-3-phosphate transporter OS=Shigella flexneri OX=623 GN=glpT PE=4 SV=1
tr|A0A0H2V0R5|A0A0H2V0R5_SHIFL Sn-glycerol-3-phosphate permease OS=Shigella flexneri OX=623 GN=glpT PE=4 SV=1
tr|A0A3T2UVY6|A0A3T2UVY6_SHIFL Glycerol-3-phosphate transporter OS=Shigella flexneri OX=623 GN=glpT PE=4 SV=1
tr|E2X6A1|E2X6A1_SHIDY Glycerol-3-phosphate transporter OS=Shigella dysenteriae 1617 OX=754093 GN=Asd1617_03284 PE=4 SV=1
tr|Q3YZW6|Q3YZW6_SHISS Sn-glycerol-3-phosphate permease OS=Shigella sonnei (strain Ss046) OX=300269 GN=glpT PE=4 SV=1
tr|F5NXJ0|F5NXJ0_SHIFL Glycerol-3-phosphate transporter OS=Shigella flexneri K-227 OX=766147 GN=glpT PE=4 SV=1
tr|D2AFU7|D2AFU7_SHIF2 Sn-glycerol-3-phosphate permease OS=Shigella flexneri serotype X (strain 2002017) OX=591020 GN=glpT PE=4 SV=1
tr|A0A1H0C0L7|A0A1H0C0L7_SHISO Glycerol-3-phosphate transporter OS=Shigella sonnei OX=624 GN=CBL27_10280 PE=4 SV=1
tr|A0A0I3RYX4|A0A0I3RYX4_SHISO Glycerol-3-phosphate transporter OS=Shigella sonnei OX=624 GN=glpT PE=4 SV=1
tr|Q32DU7|Q32DU7_SHIDS Sn-glycerol-3-phosphate permease OS=Shigella dysenteriae serotype 1 (strain Sd197) OX=300267 GN=glpT PE=4 SV=1
tr|A0A090NFU3|A0A090NFU3_SHIDY Glycerol-3-phosphate transporter OS=Shigella dysenteriae WRSd3 OX=1401327 GN=WRSd3_02427 PE=4 SV=1
tr|Q0T2P1|Q0T2P1_SHIF8 sn-glycerol-3-phosphate permease OS=Shigella flexneri serotype 5b (strain 8401) OX=373384 GN=glpT PE=4 SV=1
tr|Q31Z73|Q31Z73_SHIBS Sn-glycerol-3-phosphate permease OS=Shigella boydii serotype 4 (strain Sb227) OX=300268 GN=glpT PE=4 SV=1
tr|I6DYM8|I6DYM8_SHIBO Glycerol-3-phosphate transporter OS=Shigella boydii 4444-74 OX=766140 GN=glpT PE=4 SV=1
tr|A0A6N3QKX8|A0A6N3QKX8_SHIFL Glycerol-3-phosphate transporter OS=Shigella flexneri CDC 796-83 OX=945360 GN=SGF_02939 PE=4 SV=1
tr|A0A822PB98|A0A822PB98_SHIFL sn-glycerol-3-phosphate transporter OS=Shigella flexneri 2a OX=42897 GN=glpT PE=4 SV=1
tr|B2TW31|B2TW31_SHIB3 Glycerol-3-phosphate transporter OS=Shigella boydii serotype 18 (strain CDC 3083-94 / BS512) OX=344609 GN=glpT PE=4 SV=1
tr|A0A2S8D4Q0|A0A2S8D4Q0_SHIDY Glycerol-3-phosphate transporter OS=Shigella dysenteriae OX=622 GN=glpT PE=4 SV=1
tr|A0A9P2JIS8|A0A9P2JIS8_SHIDY Glycerol-3-phosphate transporter OS=Shigella dysenteriae OX=622 GN=DL744_06725 PE=4 SV=1
tr|A0A402ZVN6|A0A402ZVN6_SHIDY Glycerol-3-phosphate transporter OS=Shigella dysenteriae OX=622 GN=DL723_07215 PE=4 SV=1
tr|A0A2X2KM02|A0A2X2KM02_SHIDY sn-glycerol-3-phosphate transporter OS=Shigella dysenteriae OX=622 GN=glpT PE=4 SV=1
tr|A0A4P7TK77|A0A4P7TK77_SHIFM Glycerol-3-phosphate transporter OS=Shigella flexneri serotype 5a (strain M90T) OX=1086030 GN=glpT PE=4 SV=1
tr|A0A6N3R1H5|A0A6N3R1H5_SHIFL Glycerol-3-phosphate transporter OS=Shigella flexneri CCH060 OX=754091 GN=glpT PE=4 SV=1
tr|A0A2S8DTA8|A0A2S8DTA8_SHIBO Glycerol-3-phosphate transporter OS=Shigella boydii OX=621 GN=glpT PE=4 SV=1
tr|A0A3U5WD99|A0A3U5WD99_SHIBO Glycerol-3-phosphate transporter OS=Shigella boydii OX=621 GN=glpT PE=4 SV=1
tr|A0A9Q5U6E7|A0A9Q5U6E7_SHIBO Glycerol-3-phosphate transporter OS=Shigella boydii OX=621 GN=glpT PE=4 SV=1
tr|A0A398QGS5|A0A398QGS5_SHIBO Glycerol-3-phosphate transporter OS=Shigella boydii OX=621 GN=CUA56_05305 PE=4 SV=1
tr|A0A7U9AZ13|A0A7U9AZ13_ECOLX Glycerol-3-phosphate transporter OS=Escherichia coli TA206 OX=656440 GN=ECKG_02130 PE=4 SV=1
tr|A0A0H2V903|A0A0H2V903_ECOL6 Glycerol-3-phosphate transporter OS=Escherichia coli O6:H1 (strain CFT073 / ATCC 700928 / UPEC) OX=199310 GN=glpT PE=4 SV=1
tr|S1PV72|S1PV72_ECOLX Glycerol-3-phosphate transporter OS=Escherichia coli KTE182 OX=1181728 GN=A13A_02394 PE=4 SV=1
tr|B7MXS0|B7MXS0_ECO81 Sn-glycerol-3-phosphate transporter OS=Escherichia coli O81 (strain ED1a) OX=585397 GN=glpT PE=4 SV=1
tr|A0A0E0XY36|A0A0E0XY36_ECO1C sn-glycerol-3-phosphate transporter OS=Escherichia coli O104:H4 (strain 2011C-3493) OX=1133852 GN=glpT PE=4 SV=1
tr|D8A5J4|D8A5J4_ECOMS Glycerol-3-phosphate transporter OS=Escherichia coli (strain MS 21-1) OX=749527 GN=glpT PE=4 SV=1
tr|A0A7U9H5Q5|A0A7U9H5Q5_9ESCH Glycerol-3-phosphate transporter OS=Escherichia sp. KTE159 OX=1182732 GN=A31E_02207 PE=4 SV=1
tr|A0A140N8C2|A0A140N8C2_ECOBD Glycerol-3-phosphate transporter OS=Escherichia coli (strain B / BL21-DE3) OX=469008 GN=ECBD_1420 PE=4 SV=1
tr|D3H1A7|D3H1A7_ECO44 Glycerol-3-phosphate transporter OS=Escherichia coli O44:H18 (strain 042 / EAEC) OX=216592 GN=glpT PE=4 SV=1
tr|A0A829LAJ8|A0A829LAJ8_ECOLX Glycerol-3-phosphate transporter OS=Escherichia coli 907889 OX=1268989 GN=HMPREF1602_02443 PE=4 SV=1
tr|A0A080IY46|A0A080IY46_ECOLX Glycerol-3-phosphate transporter OS=Escherichia coli 1-250-04_S3_C2 OX=1444163 GN=glpT PE=4 SV=1
tr|A0A1X3J0E9|A0A1X3J0E9_ECOLX Glycerol-3-phosphate transporter OS=Escherichia coli TA447 OX=656447 GN=ECXG_00685 PE=4 SV=1
tr|A0A9Q6UYQ7|A0A9Q6UYQ7_ECOLX Glycerol-3-phosphate transporter OS=Escherichia coli O145 OX=1055538 GN=glpT PE=4 SV=1
tr|A0A7K4HZF3|A0A7K4HZF3_ESCFE Glycerol-3-phosphate transporter OS=Escherichia fergusonii OX=564 GN=glpT PE=4 SV=1
tr|A0A0E2L529|A0A0E2L529_ECOU3 Glycerol-3-phosphate transporter OS=Escherichia coli (strain UMEA 3162-1) OX=1281200 GN=G925_02275 PE=4 SV=1
tr|A0A9X1GT05|A0A9X1GT05_9ESCH Glycerol-3-phosphate transporter OS=Escherichia ruysiae OX=2608867 GN=glpT PE=4 SV=1
tr|B7LAQ8|B7LAQ8_ECO55 GlpT protein OS=Escherichia coli (strain 55989 / EAEC) OX=585055 GN=glpT PE=4 SV=1
tr|A0A0H3PXP4|A0A0H3PXP4_ECO5C Glycerol-3-phosphate transporter OS=Escherichia coli O157:H7 (strain EC869) OX=478008 GN=glpT PE=4 SV=1
tr|E0IY70|E0IY70_ECOLW Sn-glycerol-3-phosphate transporter OS=Escherichia coli (strain ATCC 9637 / CCM 2024 / DSM 1116 / LMG 11080 / NBRC 13500 / NCIMB 8666 / NRRL B-766 / W) OX=566546 GN=glpT PE=4 SV=1
tr|A0A0H2Z0U2|A0A0H2Z0U2_ECOK1 Sn-glycerol-3-phosphate transporter OS=Escherichia coli O1:K1 / APEC OX=405955 GN=glpT PE=4 SV=1
tr|Q8X5A0|Q8X5A0_ECO57 Sn-glycerol-3-phosphate transporter OS=Escherichia coli O157:H7 OX=83334 GN=glpT PE=4 SV=1
tr|A0A0E1SWR7|A0A0E1SWR7_ECOLX Glycerol-3-phosphate transporter OS=Escherichia coli 53638 OX=344610 GN=glpT PE=4 SV=1
tr|W1WXH7|W1WXH7_ECOLX Glycerol-3-phosphate transporter OS=Escherichia coli DORA_A_5_14_21 OX=1403943 GN=Q609_ECAC01613G0002 PE=4 SV=1
tr|B7N5K4|B7N5K4_ECOLU Sn-glycerol-3-phosphate transporter OS=Escherichia coli O17:K52:H18 (strain UMN026 / ExPEC) OX=585056 GN=glpT PE=4 SV=1
tr|A0A1X3JEC2|A0A1X3JEC2_ECOLX Glycerol-3-phosphate transporter OS=Escherichia coli H386 OX=656397 GN=ECVG_00249 PE=4 SV=1
tr|F4V416|F4V416_ECOLX Glycerol-3-phosphate transporter OS=Escherichia coli TA280 OX=656444 GN=ECNG_00277 PE=4 SV=1
tr|U9ZZ44|U9ZZ44_ECOLX Glycerol-3-phosphate transporter OS=Escherichia coli 909945-2 OX=1269007 GN=HMPREF1620_03494 PE=4 SV=1
tr|A0A192C9G1|A0A192C9G1_ECOLX GlpT OS=Escherichia coli O25b:H4 OX=941280 GN=EWT59_25080 PE=4 SV=1
tr|F4T053|F4T053_ECOLX Glycerol-3-phosphate transporter OS=Escherichia coli M605 OX=656417 GN=ECIG_02395 PE=4 SV=1
tr|E1J4R8|E1J4R8_ECOLX Glycerol-3-phosphate transporter OS=Escherichia coli MS 124-1 OX=679205 GN=glpT PE=4 SV=1
tr|A0A7I6GZT1|A0A7I6GZT1_ECOHS Glycerol-3-phosphate transporter OS=Escherichia coli O9:H4 (strain HS) OX=331112 GN=glpT PE=4 SV=1
tr|D6I9I2|D6I9I2_ECOLX Glycerol-3-phosphate transporter OS=Escherichia coli B185 OX=550676 GN=ECDG_02098 PE=4 SV=1
tr|A0A0H3EKT0|A0A0H3EKT0_ECO8N sn-glycerol-3-phosphate transporter OS=Escherichia coli O83:H1 (strain NRG 857C / AIEC) OX=685038 GN=glpT PE=4 SV=1
tr|A0A4P8C3E3|A0A4P8C3E3_ECOLX Glycerol-3-phosphate transporter OS=Escherichia coli O145:NM OX=991919 GN=CCU01_009045 PE=4 SV=1
tr|D7XL60|D7XL60_ECOLX Glycerol-3-phosphate transporter OS=Escherichia coli MS 84-1 OX=749533 GN=glpT PE=4 SV=1
tr|A0A0K9TE27|A0A0K9TE27_ECOLX Glycerol-3-phosphate transporter OS=Escherichia coli M114 OX=656416 GN=ERYG_02743 PE=4 SV=1
tr|A0A6L6IL48|A0A6L6IL48_9ESCH Glycerol-3-phosphate transporter OS=Escherichia alba OX=2562891 GN=glpT PE=4 SV=1
tr|U9YAH0|U9YAH0_ECOLX Glycerol-3-phosphate transporter OS=Escherichia coli 113290 OX=1268976 GN=HMPREF1589_02104 PE=4 SV=1
tr|A0A828U2T9|A0A828U2T9_ECOLX Glycerol-3-phosphate transporter OS=Escherichia coli DEC2D OX=868141 GN=glpT PE=4 SV=1
tr|B7LM88|B7LM88_ESCF3 Sn-glycerol-3-phosphate transporter OS=Escherichia fergusonii (strain ATCC 35469 / DSM 13698 / CCUG 18766 / IAM 14443 / JCM 21226 / LMG 7866 / NBRC 102419 / NCTC 12128 / CDC 0568-73) OX=585054 GN=glpT PE=4 SV=1
tr|D6JCE2|D6JCE2_ECOLX Glycerol-3-phosphate transporter OS=Escherichia coli B354 OX=550677 GN=ECEG_01570 PE=4 SV=1
tr|A0A979GGS0|A0A979GGS0_ECOSE Sn-glycerol-3-phosphate transport protein OS=Escherichia coli (strain SE11) OX=409438 GN=ECSE_2501 PE=4 SV=1
tr|A0A7U9NZR1|A0A7U9NZR1_ECOLX Glycerol-3-phosphate transporter OS=Escherichia coli HVH 36 OX=1280986 GN=G711_02763 PE=4 SV=1
tr|A0A5F1I207|A0A5F1I207_9ESCH Glycerol-3-phosphate transporter OS=Escherichia sp. E1130 OX=2041645 GN=glpT PE=4 SV=1
tr|E1IJQ7|E1IJQ7_ECOLX Glycerol-3-phosphate transporter OS=Escherichia coli MS 145-7 OX=679204 GN=glpT PE=4 SV=1
tr|A0A0E1LZC7|A0A0E1LZC7_ECOLX sn-glycerol-3-phosphate transporter OS=Escherichia coli 1303 OX=745156 GN=glpT PE=4 SV=1
tr|B7MG05|B7MG05_ECO45 Sn-glycerol-3-phosphate transporter OS=Escherichia coli O45:K1 (strain S88 / ExPEC) OX=585035 GN=glpT PE=4 SV=1
tr|A0A5F1EX99|A0A5F1EX99_9ESCH Glycerol-3-phosphate transporter OS=Escherichia sp. E3659 OX=2044462 GN=glpT PE=4 SV=1
tr|A0A7W4KJR4|A0A7W4KJR4_9ESCH Glycerol-3-phosphate transporter OS=Escherichia sp. 0.2392 OX=2730946 GN=glpT PE=4 SV=1
tr|A0A7U9LYR2|A0A7U9LYR2_ECOLX sn-glycerol-3-phosphate transporter OS=Escherichia coli O145:H28 OX=1078034 GN=glpT PE=4 SV=1
tr|B7UFQ1|B7UFQ1_ECO27 sn-glycerol-3-phosphate transporter OS=Escherichia coli O127:H6 (strain E2348/69 / EPEC) OX=574521 GN=glpT PE=4 SV=1
tr|B1LLJ2|B1LLJ2_ECOSM Glycerol-3-phosphate transporter OS=Escherichia coli (strain SMS-3-5 / SECEC) OX=439855 GN=glpT PE=4 SV=1
tr|A0A9X0TW14|A0A9X0TW14_9ESCH Glycerol-3-phosphate transporter OS=Escherichia sp. 93.1518 OX=2723311 GN=glpT PE=4 SV=1
sp|P08194|GLPT_ECOLI Glycerol-3-phosphate transporter OS=Escherichia coli (strain K12) OX=83333 GN=glpT PE=1 SV=1
tr|A7ZP60|A7ZP60_ECO24 Glycerol-3-phosphate transporter OS=Escherichia coli O139:H28 (strain E24377A / ETEC) OX=331111 GN=glpT PE=4 SV=1
tr|A0A0L7AMR6|A0A0L7AMR6_ECOLX Glycerol-3-phosphate transporter OS=Escherichia coli OX=562 GN=glpT PE=4 SV=1
tr|A0A2J1BSQ5|A0A2J1BSQ5_ECOLX Glycerol-3-phosphate transporter OS=Escherichia coli OX=562 GN=glpT_1 PE=4 SV=1
tr|A0A4D0RUQ7|A0A4D0RUQ7_ECOLX sn-glycerol-3-phosphate transporter OS=Escherichia coli OX=562 GN=glpT PE=4 SV=1
tr|A0A0K4JHP4|A0A0K4JHP4_ECOLX Glycerol-3-phosphate transporter OS=Escherichia coli OX=562 GN=glpT PE=4 SV=1
tr|A0A7B0W4E1|A0A7B0W4E1_ECOLX Glycerol-3-phosphate transporter OS=Escherichia coli OX=562 GN=glpT PE=4 SV=1
tr|A0A193LV92|A0A193LV92_ECOLX sn-glycerol-3-phosphate transporter OS=Escherichia coli OX=562 GN=glpT PE=4 SV=1
tr|A0A8S7L5W6|A0A8S7L5W6_ECOLX Glycerol-3-phosphate transporter OS=Escherichia coli OX=562 GN=glpT PE=4 SV=1
tr|A0A826SBA0|A0A826SBA0_ECOLX Glycerol-3-phosphate transporter OS=Escherichia coli OX=562 GN=glpT PE=4 SV=1
tr|A0A5B9AIF4|A0A5B9AIF4_ECOLX Glycerol-3-phosphate transporter OS=Escherichia coli OX=562 GN=glpT PE=4 SV=1
tr|A0A024L0J4|A0A024L0J4_ECOLX Glycerol-3-phosphate transporter OS=Escherichia coli OX=562 GN=glpT PE=4 SV=1
tr|A0A8B4NTN6|A0A8B4NTN6_ECOLX Glycerol-3-phosphate transporter OS=Escherichia coli OX=562 GN=glpT PE=4 SV=1
tr|A0A5B1FAQ8|A0A5B1FAQ8_ECOLX Glycerol-3-phosphate transporter OS=Escherichia coli OX=562 GN=glpT PE=4 SV=1
tr|A0A4Y8FZX5|A0A4Y8FZX5_ECOLX Glycerol-3-phosphate transporter OS=Escherichia coli OX=562 GN=glpT PE=4 SV=1
tr|A0A3K2YBC6|A0A3K2YBC6_ECOLX Glycerol-3-phosphate transporter OS=Escherichia coli OX=562 GN=D9J61_09640 PE=4 SV=1
tr|A0A765T340|A0A765T340_ECOLX Glycerol-3-phosphate transporter OS=Escherichia coli OX=562 GN=glpT PE=4 SV=1
tr|A0A7I8Z6Q6|A0A7I8Z6Q6_ECOLX GlpT protein OS=Escherichia coli OX=562 GN=glpT PE=4 SV=1
tr|A0A5B9A8J9|A0A5B9A8J9_ECOLX Glycerol-3-phosphate transporter OS=Escherichia coli OX=562 GN=glpT PE=4 SV=1
tr|A0A838AUK1|A0A838AUK1_ECOLX Glycerol-3-phosphate transporter OS=Escherichia coli OX=562 GN=glpT PE=4 SV=1
tr|A0A7L5V678|A0A7L5V678_ECOLX Glycerol-3-phosphate transporter OS=Escherichia coli OX=562 GN=glpT PE=4 SV=1
tr|A0A811VNB6|A0A811VNB6_ECOLX Glycerol-3-phosphate transporter OS=Escherichia coli OX=562 GN=glpT_1 PE=4 SV=1
tr|A0A2H9FN75|A0A2H9FN75_ECOLX Glycerol-3-phosphate transporter OS=Escherichia coli OX=562 GN=glpT PE=4 SV=1
tr|A0A418GDR8|A0A418GDR8_ECOLX Glycerol-3-phosphate transporter OS=Escherichia coli OX=562 GN=D3C88_26110 PE=4 SV=1
tr|A0A3T9KN98|A0A3T9KN98_ECOLX Glycerol-3-phosphate transporter OS=Escherichia coli OX=562 GN=D4U49_13975 PE=4 SV=1
tr|A0A5F1E1X6|A0A5F1E1X6_ECOLX Glycerol-3-phosphate transporter OS=Escherichia coli OX=562 GN=glpT PE=4 SV=1
tr|A0A0J8Y0N5|A0A0J8Y0N5_ECOLX Glycerol-3-phosphate transporter OS=Escherichia coli OX=562 GN=glpT PE=4 SV=1
tr|A0A6N8QEX8|A0A6N8QEX8_ECOLX Glycerol-3-phosphate transporter OS=Escherichia coli OX=562 GN=glpT PE=4 SV=1
tr|A0A830VGG4|A0A830VGG4_ECOLX Glycerol-3-phosphate transporter OS=Escherichia coli OX=562 GN=glpT PE=4 SV=1
tr|A0A8S7FK07|A0A8S7FK07_ECOLX Glycerol-3-phosphate transporter OS=Escherichia coli OX=562 GN=glpT PE=4 SV=1
tr|A0A376M537|A0A376M537_ECOLX Glycerol-3-phosphate transporter OS=Escherichia coli OX=562 GN=glpT PE=4 SV=1
tr|C3T2X2|C3T2X2_ECOLX Glycerol-3-phosphate transporter OS=Escherichia coli OX=562 GN=glpT PE=4 SV=1
tr|A0A8S7EAF3|A0A8S7EAF3_ECOLX Glycerol-3-phosphate transporter OS=Escherichia coli OX=562 GN=glpT PE=4 SV=1
tr|A0A828GRP8|A0A828GRP8_ECOLX Glycerol-3-phosphate transporter OS=Escherichia coli OX=562 GN=glpT PE=4 SV=1
tr|A0A478L7H9|A0A478L7H9_ECOLX sn-glycerol-3-phosphate transporter OS=Escherichia coli OX=562 GN=glpT PE=4 SV=1
tr|E2QPA5|E2QPA5_ECOLX G-3-P permease OS=Escherichia coli OX=562 GN=glpT PE=4 SV=1
tr|A0A0D7HHR3|A0A0D7HHR3_ECOLX Glycerol-3-phosphate transporter OS=Escherichia coli OX=562 GN=glpT PE=4 SV=1
tr|A0A4S1P3Q3|A0A4S1P3Q3_ECOLX Glycerol-3-phosphate transporter OS=Escherichia coli OX=562 GN=glpT PE=4 SV=1
tr|B1EJP3|B1EJP3_ESCAT Glycerol-3-phosphate transporter OS=Escherichia albertii (strain TW07627) OX=502347 GN=glpT PE=4 SV=1
tr|A0A454A5U1|A0A454A5U1_ECOL5 Glycerol-3-phosphate transporter OS=Escherichia coli O6:K15:H31 (strain 536 / UPEC) OX=362663 GN=ECP_2282 PE=4 SV=1
tr|A0A0H3MS85|A0A0H3MS85_ECO7I sn-glycerol-3-phosphate transporter OS=Escherichia coli O7:K1 (strain IAI39 / ExPEC) OX=585057 GN=glpT PE=4 SV=1
tr|A0A6H2GQ02|A0A6H2GQ02_9ESCH Glycerol-3-phosphate transporter OS=Escherichia sp. SCLE84 OX=2725997 GN=glpT PE=4 SV=1
tr|W1F0S4|W1F0S4_ECOLX Glycerol-3-phosphate transporter OS=Escherichia coli ISC7 OX=1432555 PE=4 SV=1
tr|A0A1X3I6L2|A0A1X3I6L2_ECOLX Glycerol-3-phosphate transporter OS=Escherichia coli M056 OX=656415 GN=EAMG_02191 PE=4 SV=1
tr|A0A836NBE1|A0A836NBE1_ECOLX Glycerol-3-phosphate transporter OS=Escherichia coli 2-460-02_S1_C1 OX=1444044 GN=glpT PE=4 SV=1
tr|Q1R9H7|Q1R9H7_ECOUT Glycerol-3-phosphate transporter OS=Escherichia coli (strain UTI89 / UPEC) OX=364106 GN=glpT PE=4 SV=1
tr|A0A1X3L1C9|A0A1X3L1C9_ECOLX Glycerol-3-phosphate transporter OS=Escherichia coli H420 OX=656400 GN=EAVG_01114 PE=4 SV=1
tr|E6BKI7|E6BKI7_ECOLX Glycerol-3-phosphate transporter OS=Escherichia coli MS 85-1 OX=679202 GN=glpT PE=4 SV=1
tr|V0UX93|V0UX93_ECOLX Glycerol-3-phosphate transporter OS=Escherichia coli 908519 OX=1268991 GN=HMPREF1604_04327 PE=4 SV=1
tr|A0A9P2QZD6|A0A9P2QZD6_ECOLX Glycerol-3-phosphate transporter OS=Escherichia coli O157 OX=1045010 GN=glpT PE=4 SV=1
tr|A0A891SLL8|A0A891SLL8_ECOLX Glycerol-3-phosphate transporter OS=Escherichia coli O157:H- OX=183192 GN=CSW52_23055 PE=4 SV=1
tr|A0A9P2MMJ4|A0A9P2MMJ4_ECOLX Glycerol-3-phosphate transporter OS=Escherichia coli O8 OX=1010796 GN=DP913_03385 PE=4 SV=1
tr|A0A9X6EIY9|A0A9X6EIY9_ECOLX Glycerol-3-phosphate transporter OS=Escherichia coli H605 OX=656410 GN=EATG_02396 PE=4 SV=1
tr|S1F1W7|S1F1W7_ECOLX Glycerol-3-phosphate transporter OS=Escherichia coli KTE73 OX=1182680 GN=A1UI_02455 PE=4 SV=1
tr|A0A8H9B4R1|A0A8H9B4R1_9ESCH Glycerol-3-phosphate transporter OS=Escherichia albertii OX=208962 GN=glpT PE=4 SV=1
tr|A0A7U8ZUE3|A0A7U8ZUE3_9ESCH Glycerol-3-phosphate transporter OS=Escherichia albertii OX=208962 GN=glpT PE=4 SV=1
tr|A0A2T3RRP1|A0A2T3RRP1_9ESCH Glycerol-3-phosphate transporter OS=Escherichia albertii OX=208962 GN=glpT PE=4 SV=1
tr|A0A2B7LIP3|A0A2B7LIP3_9ESCH Glycerol-3-phosphate transporter OS=Escherichia marmotae OX=1499973 GN=glpT PE=4 SV=1
tr|A0A7H9KED8|A0A7H9KED8_9ESCH Glycerol-3-phosphate transporter OS=Escherichia marmotae OX=1499973 GN=glpT PE=4 SV=1
tr|A0A8B2XZY1|A0A8B2XZY1_9ENTR Glycerol-3-phosphate transporter OS=Enterobacter sp. AM17-18 OX=2293101 GN=DW197_06130 PE=4 SV=1
tr|A0A7L7IK96|A0A7L7IK96_9ENTR Glycerol-3-phosphate transporter OS=Enterobacter sp. RHBSTW-00175 OX=2742639 GN=glpT PE=4 SV=1
tr|A0A285JW89|A0A285JW89_9ENTR MFS transporter, OPA family, glycerol-3-phosphate transporter OS=Enterobacter sp. CC120223-11 OX=1378073 GN=SAMN02744775_00963 PE=4 SV=1
tr|A0A198GEX6|A0A198GEX6_9ENTR Glycerol-3-phosphate transporter OS=Enterobacter soli ATCC BAA-2102 OX=1354262 GN=M987_04166 PE=4 SV=1
tr|A0A4R0G8B0|A0A4R0G8B0_9ENTR Glycerol-3-phosphate transporter OS=Enterobacter wuhouensis OX=2529381 GN=E0L20_16565 PE=4 SV=1
tr|A0A3N1J9H7|A0A3N1J9H7_9ENTR OPA family glycerol-3-phosphate transporter-like MFS transporter OS=Enterobacter sp. BIGb0383 OX=2485118 GN=EDF81_1387 PE=4 SV=1
tr|A0A0X4ECC2|A0A0X4ECC2_9ENTR Glycerol-3-phosphate transporter OS=Enterobacter genomosp. O OX=2364150 GN=glpT PE=4 SV=1
tr|A0A837FMU2|A0A837FMU2_9ENTR Glycerol-3-phosphate transporter OS=Enterobacter hormaechei subsp. xiangfangensis OX=1296536 GN=glpT PE=4 SV=1
tr|A0A9P3RL30|A0A9P3RL30_9ENTR Glycerol-3-phosphate transporter OS=Enterobacter hormaechei subsp. xiangfangensis OX=1296536 GN=glpT PE=4 SV=1
tr|A0A7W2Z5N6|A0A7W2Z5N6_9ENTR Glycerol-3-phosphate transporter OS=Enterobacter sp. RHBSTW-01064 OX=2742679 GN=glpT PE=4 SV=1
tr|A0A8B2UPZ8|A0A8B2UPZ8_9ENTR Glycerol-3-phosphate transporter OS=Enterobacter sp. 9-2 OX=559106 GN=CEJ32_05065 PE=4 SV=1
tr|A0A9Q2WC88|A0A9Q2WC88_9ENTR Glycerol-3-phosphate transporter OS=Enterobacter hormaechei subsp. hoffmannii OX=1812934 GN=glpT PE=4 SV=1
tr|A0A2T9V790|A0A2T9V790_9ENTR MFS transporter OS=Enterobacter sp. HN503E2II OX=2041079 GN=glpT PE=4 SV=1
tr|A0A428LLN1|A0A428LLN1_9ENTR Glycerol-3-phosphate transporter OS=Enterobacter huaxiensis OX=2494702 GN=EJE24_18040 PE=4 SV=1
tr|A0A2U3EUY9|A0A2U3EUY9_9ENTR Glycerol-3-phosphate transporter OS=Enterobacter sp. CGMCC 5087 OX=2183878 GN=DEO48_19930 PE=4 SV=1
tr|A0A3N2ELU5|A0A3N2ELU5_9ENTR OPA family glycerol-3-phosphate transporter-like MFS transporter OS=Enterobacter sp. BIGb0359 OX=2485133 GN=EC848_1389 PE=4 SV=1
tr|A0A0H3CPH2|A0A0H3CPH2_ENTCC sn-glycerol-3-phosphate transporter OS=Enterobacter cloacae subsp. cloacae (strain ATCC 13047 / DSM 30054 / NBRC 13535 / NCTC 10005 / WDCM 00083 / NCDC 279-56) OX=716541 GN=glpT PE=4 SV=1
tr|A0A2S4SRS7|A0A2S4SRS7_9ENTR Glycerol-3-phosphate transporter OS=Enterobacter cloacae complex sp. ECNIH11 OX=2080662 GN=glpT PE=4 SV=1
tr|A0A8B2SGD1|A0A8B2SGD1_9ENTR Glycerol-3-phosphate transporter OS=Enterobacter sp. GER_MD16_1505_Eko_090 OX=2259496 GN=C6A40_07620 PE=4 SV=1
tr|A0A329HSJ4|A0A329HSJ4_9ENTR Glycerol-3-phosphate transporter OS=Enterobacter sp. RIT 418 OX=2202164 GN=DBY73_006620 PE=4 SV=1
tr|W7P5M0|W7P5M0_9ENTR G-3-P permease OS=Enterobacter sp. DC4 OX=1395580 GN=glpT PE=4 SV=1
tr|A0A7L6CNL9|A0A7L6CNL9_9ENTR Glycerol-3-phosphate transporter OS=Enterobacter sp. RHBSTW-00994 OX=2742676 GN=glpT PE=4 SV=1
tr|A0A808IFA5|A0A808IFA5_9ENTR Glycerol-3-phosphate transporter OS=Enterobacter sp. Crenshaw OX=1977566 GN=glpT PE=4 SV=1
tr|A0A5J6W409|A0A5J6W409_9ENTR Glycerol-3-phosphate transporter OS=Enterobacter sp. E76 OX=2596949 GN=glpT PE=4 SV=1
tr|A0A0F1AVK1|A0A0F1AVK1_9ENTR sn-glycerol-3-phosphate transporter OS=Enterobacter sichuanensis OX=2071710 GN=glpT PE=4 SV=1
tr|A0A9W3LF29|A0A9W3LF29_ENTCL Sn-glycerol-3-phosphate transporter OS=Enterobacter cloacae ECNIH2 OX=1333850 GN=glpT PE=4 SV=1
tr|A0A9Q2EA17|A0A9Q2EA17_9ENTR Glycerol-3-phosphate transporter OS=Enterobacter cloacae complex sp. I1 OX=2779605 GN=glpT PE=4 SV=1
tr|A0A5C1C275|A0A5C1C275_9ENTR Glycerol-3-phosphate transporter OS=Enterobacter chengduensis OX=2494701 GN=glpT PE=4 SV=1
tr|A0A5Q5E7Q9|A0A5Q5E7Q9_9ENTR MFS transporter OS=Enterobacter sp. CRENT-193 OX=2051905 GN=glpT PE=4 SV=1
tr|A0A2J7SH59|A0A2J7SH59_9ENTR Glycerol-3-phosphate transporter OS=Enterobacter bugandensis OX=881260 GN=glpT PE=4 SV=1
tr|A0A7W3A7H2|A0A7W3A7H2_9ENTR Glycerol-3-phosphate transporter OS=Enterobacter sp. RHBSTW-00901 OX=2742669 GN=glpT PE=4 SV=1
tr|A0A495AJ23|A0A495AJ23_9ENTR Glycerol-3-phosphate transporter OS=Enterobacter sp. R1(2018) OX=2447891 GN=D8M09_18075 PE=4 SV=1
tr|A0A4Q2R3L4|A0A4Q2R3L4_9ENTR Glycerol-3-phosphate transporter OS=Enterobacter cloacae complex sp. 743-2DZ2F-22B OX=2511985 GN=DD602_05365 PE=4 SV=1
tr|D2ZEU7|D2ZEU7_9ENTR Glycerol-3-phosphate transporter OS=Enterobacter cancerogenus ATCC 35316 OX=500639 GN=glpT PE=4 SV=1
tr|A0A0P8J7I7|A0A0P8J7I7_9ENTR Glycerol-3-phosphate transporter OS=Enterobacter kobei OX=208224 GN=glpT PE=4 SV=1
tr|A0A2W0G9T5|A0A2W0G9T5_9ENTR Glycerol-3-phosphate transporter OS=Enterobacter cloacae complex sp OX=2027919 GN=DNK77_00465 PE=4 SV=1
tr|A0A1Z3MXY3|A0A1Z3MXY3_9ENTR Glycerol-3-phosphate transporter OS=Enterobacter cloacae complex sp. ECNIH7 OX=1915310 GN=WM95_16490 PE=4 SV=1
tr|G8LKP4|G8LKP4_9ENTR Glycerol-3-phosphate transporter OS=Enterobacter ludwigii OX=299767 GN=glpT PE=4 SV=1
tr|W0BMB2|W0BMB2_9ENTR MFS transporter OS=Enterobacter ludwigii OX=299767 GN=glpT PE=4 SV=1
tr|A0A156F2V3|A0A156F2V3_9ENTR Glycerol-3-phosphate transporter OS=Enterobacter roggenkampii OX=1812935 GN=glpT PE=4 SV=1
tr|A0A8B3UG92|A0A8B3UG92_9ENTR Glycerol-3-phosphate transporter OS=Enterobacter roggenkampii OX=1812935 GN=glpT PE=4 SV=1
tr|A0A7H0N116|A0A7H0N116_9ENTR Glycerol-3-phosphate transporter OS=Enterobacter roggenkampii OX=1812935 GN=glpT PE=4 SV=1
tr|A0A0F1K179|A0A0F1K179_9ENTR sn-glycerol-3-phosphate transporter OS=Enterobacter roggenkampii OX=1812935 GN=glpT PE=4 SV=1
tr|A0A9J9KZ68|A0A9J9KZ68_ENT38 Glycerol-3-phosphate transporter OS=Enterobacter sp. (strain 638) OX=399742 GN=Ent638_2804 PE=4 SV=1
tr|A0A5Q2K2G7|A0A5Q2K2G7_9ENTR Glycerol-3-phosphate transporter OS=Enterobacter cancerogenus OX=69218 GN=glpT PE=4 SV=1
tr|A0A9X8PB99|A0A9X8PB99_ENTAS Glycerol-3-phosphate transporter OS=Enterobacter asburiae OX=61645 GN=glpT PE=4 SV=1
tr|A0A263VYL1|A0A263VYL1_ENTAS MFS transporter OS=Enterobacter asburiae OX=61645 GN=glpT PE=4 SV=1
tr|A0A7W3CDJ4|A0A7W3CDJ4_ENTAS Glycerol-3-phosphate transporter OS=Enterobacter asburiae OX=61645 GN=glpT PE=4 SV=1
tr|A0A9N7JXJ6|A0A9N7JXJ6_ENTAS Glycerol-3-phosphate transporter OS=Enterobacter asburiae OX=61645 GN=EI562_21300 PE=4 SV=1
tr|A0A455W1V6|A0A455W1V6_ENTAS MFS transporter OS=Enterobacter asburiae OX=61645 GN=glpT PE=4 SV=1
tr|A0A7W3DHT3|A0A7W3DHT3_ENTAS Glycerol-3-phosphate transporter OS=Enterobacter asburiae OX=61645 GN=glpT PE=4 SV=1
tr|A0A376FNU6|A0A376FNU6_ENTAS Glycerol-3-phosphate transporter OS=Enterobacter asburiae OX=61645 GN=glpT PE=4 SV=1
tr|A0A427KSH8|A0A427KSH8_ENTCL Glycerol-3-phosphate transporter OS=Enterobacter cloacae OX=550 GN=glpT PE=4 SV=1
tr|A0A443XYP2|A0A443XYP2_ENTCL Glycerol-3-phosphate transporter OS=Enterobacter cloacae OX=550 GN=DN595_02550 PE=4 SV=1
tr|A0A330GRU5|A0A330GRU5_ENTCL Glycerol-3-phosphate transporter OS=Enterobacter cloacae OX=550 GN=DP202_00755 PE=4 SV=1
tr|A0A7H8UFN2|A0A7H8UFN2_ENTCL Glycerol-3-phosphate transporter OS=Enterobacter cloacae OX=550 GN=glpT PE=4 SV=1
tr|A0A144HBE6|A0A144HBE6_ENTCL Glycerol-3-phosphate transporter OS=Enterobacter cloacae OX=550 GN=glpT PE=4 SV=1
tr|A0A411GIW6|A0A411GIW6_ENTCL Glycerol-3-phosphate transporter OS=Enterobacter cloacae OX=550 GN=EVV94_13650 PE=4 SV=1
tr|A0A2T4XWP5|A0A2T4XWP5_ENTCL Glycerol-3-phosphate transporter OS=Enterobacter cloacae OX=550 GN=DA103_17530 PE=4 SV=1
tr|A0A6S5JUG7|A0A6S5JUG7_ENTCL MFS transporter OS=Enterobacter cloacae OX=550 GN=glpT PE=4 SV=1
tr|A0A8E1V6B1|A0A8E1V6B1_9ENTR Glycerol-3-phosphate transporter OS=Enterobacter sp. 50588862 OX=1736698 GN=glpT PE=4 SV=1
tr|F5S0B4|F5S0B4_9ENTR MFS family major facilitator transporter, glycerol-3-phosphate:cation symporter OS=Enterobacter hormaechei ATCC 49162 OX=888063 GN=glpT PE=4 SV=1
tr|A0A9Q2I9T6|A0A9Q2I9T6_9ENTR Glycerol-3-phosphate transporter OS=Enterobacter cloacae complex sp. P6RS OX=2779588 GN=glpT PE=4 SV=1
tr|V3P4Z5|V3P4Z5_9ENTR Glycerol-3-phosphate transporter OS=Enterobacter sp. MGH 24 OX=1329828 GN=L370_04339 PE=4 SV=1
tr|A0A9W5J6L5|A0A9W5J6L5_9ENTR Sn-glycerol-3-phosphate transporter OS=Enterobacter sp. Ag1 OX=1202448 GN=glpT PE=4 SV=1
tr|A0A4R0FYJ6|A0A4R0FYJ6_9ENTR Glycerol-3-phosphate transporter OS=Enterobacter quasihormaechei OX=2529382 GN=E0L16_06480 PE=4 SV=1
tr|A0A7T1VQR7|A0A7T1VQR7_9ENTR Glycerol-3-phosphate transporter OS=Enterobacter hormaechei OX=158836 GN=glpT PE=4 SV=1
tr|A0A156BNH0|A0A156BNH0_9ENTR Glycerol-3-phosphate transporter OS=Enterobacter hormaechei OX=158836 GN=glpT PE=4 SV=1
tr|A0A8B5ZZ71|A0A8B5ZZ71_9ENTR Glycerol-3-phosphate transporter OS=Enterobacter hormaechei OX=158836 GN=glpT PE=4 SV=1
tr|A0A3L9RUG9|A0A3L9RUG9_9ENTR Glycerol-3-phosphate transporter OS=Enterobacter hormaechei OX=158836 GN=glpT PE=4 SV=1
tr|A0A8B3JMS2|A0A8B3JMS2_9ENTR Glycerol-3-phosphate transporter OS=Enterobacter sp. WCHEn090032 OX=2497435 GN=EKN83_01585 PE=4 SV=1
tr|A0A851FZS9|A0A851FZS9_9ENTR Glycerol-3-phosphate transporter OS=Enterobacter sp. SECR19-1250 OX=2749084 GN=glpT PE=4 SV=1
tr|A0A7G8QMQ2|A0A7G8QMQ2_9ENTR Glycerol-3-phosphate transporter OS=Enterobacter sp. JUb54 OX=2724468 GN=glpT PE=4 SV=1
tr|A0A9Q7K2I9|A0A9Q7K2I9_9ENTR Glycerol-3-phosphate transporter OS=Enterobacter mori OX=539813 GN=EKN29_15080 PE=4 SV=1
tr|A0A7T0DTE5|A0A7T0DTE5_9ENTR Glycerol-3-phosphate transporter OS=Enterobacter mori OX=539813 GN=glpT PE=4 SV=1
tr|A0A8K0XWD4|A0A8K0XWD4_9ENTR Glycerol-3-phosphate transporter OS=Tenebrionibacter intestinalis OX=2799638 GN=glpT PE=4 SV=1
tr|A0A949Q6D8|A0A949Q6D8_9ENTR Glycerol-3-phosphate transporter OS=Tenebrionicola larvae OX=2815733 GN=glpT PE=4 SV=1
tr|A0A2P5GWF5|A0A2P5GWF5_9ENTR Glycerol-3-phosphate transporter OS=Superficieibacter electus OX=2022662 GN=glpT PE=4 SV=1
tr|A0A4R6EQF7|A0A4R6EQF7_SCAGO OPA family glycerol-3-phosphate transporter-like MFS transporter OS=Scandinavium goeteborgense OX=1851514 GN=EC847_102136 PE=4 SV=1
tr|I2B797|I2B797_SHIBC Glycerol-3-phosphate transporter GlpT OS=Shimwellia blattae (strain ATCC 29907 / DSM 4481 / JCM 1650 / NBRC 105725 / CDC 9005-74) OX=630626 GN=glpT PE=4 SV=1
tr|H5UXR2|H5UXR2_ATLHE Glycerol-3-phosphate transporter OS=Atlantibacter hermannii NBRC 105704 OX=1115512 GN=glpT PE=4 SV=1
tr|A0A3R9GED5|A0A3R9GED5_9ENTR Glycerol-3-phosphate transporter OS=Atlantibacter subterranea OX=255519 GN=EGT71_04280 PE=4 SV=1
tr|A0A839WGN6|A0A839WGN6_9ENTR OPA family glycerol-3-phosphate transporter-like MFS transporter OS=Atlantibacter sp. RC6 OX=2587036 GN=FHW74_000829 PE=4 SV=1
tr|A0A447LL62|A0A447LL62_ATLHE Glycerol-3-phosphate transporter OS=Atlantibacter hermannii OX=565 GN=glpT PE=4 SV=1
tr|A0A9X1FIB3|A0A9X1FIB3_9ENTR Glycerol-3-phosphate transporter OS=Phytobacter sp OX=1972252 GN=glpT PE=4 SV=1
tr|A0A348DAS7|A0A348DAS7_9ENTR MFS transporter OS=Phytobacter sp. MRY16-398 OX=2487150 GN=glpT PE=4 SV=1
tr|A0A9X2W8F9|A0A9X2W8F9_9ENTR Glycerol-3-phosphate transporter OS=Dryocola boscaweniae OX=2925397 GN=glpT PE=4 SV=1
tr|A0A808XGJ3|A0A808XGJ3_9ENTR Glycerol-3-phosphate transporter OS=Raoultella sp. X13 OX=2259647 GN=DSD31_07660 PE=4 SV=1
tr|A0A0E1CFX9|A0A0E1CFX9_KLEPN Glycerol-3-phosphate transporter OS=Klebsiella pneumoniae 30660/NJST258_1 OX=1420012 GN=KPNJ1_01702 PE=4 SV=1
tr|A0A0H3HCQ2|A0A0H3HCQ2_KLEM8 sn-glycerol-3-phosphate transporter OS=Klebsiella michiganensis (strain ATCC 8724 / DSM 4798 / JCM 20051 / NBRC 3318 / NRRL B-199 / KCTC 1686 / BUCSAV 143 / CCM 1901) OX=1006551 GN=glpT PE=4 SV=1
tr|A0A9P0U4Z6|A0A9P0U4Z6_KLEOX Glycerol-3-phosphate transporter OS=Klebsiella oxytoca OX=571 GN=glpT_3 PE=4 SV=1
tr|A0A9Q5IR40|A0A9Q5IR40_9ENTR Glycerol-3-phosphate transporter OS=Klebsiella quasipneumoniae subsp. similipneumoniae OX=1463164 GN=A9P88_07545 PE=4 SV=1
tr|A0A1V2BQU2|A0A1V2BQU2_RAOTE G-3-P permease OS=Raoultella terrigena OX=577 GN=glpT_2 PE=4 SV=1
tr|A0A9Q2DJ07|A0A9Q2DJ07_9ENTR Glycerol-3-phosphate transporter OS=Klebsiella sp. Kps OX=2758579 GN=glpT PE=4 SV=1
tr|A0A9P1KU14|A0A9P1KU14_9ENTR MFS transporter OS=Klebsiella quasipneumoniae subsp. quasipneumoniae OX=1667327 GN=glpT PE=4 SV=1
tr|A0A0H3GR29|A0A0H3GR29_KLEPH Sn-glycerol-3-phosphate transporter OS=Klebsiella pneumoniae subsp. pneumoniae (strain HS11286) OX=1125630 GN=KPHS_37120 PE=4 SV=1
tr|A0A4R3ZM43|A0A4R3ZM43_9ENTR OPA family glycerol-3-phosphate transporter-like MFS transporter OS=Raoultella sp. BIGb0138 OX=2485115 GN=EDF73_101608 PE=4 SV=1
tr|A0A9Q9SD60|A0A9Q9SD60_9ENTR Glycerol-3-phosphate transporter OS=Klebsiella pasteurii OX=2587529 GN=glpT_2 PE=4 SV=1
tr|A0A844PQ59|A0A844PQ59_KLEPN Glycerol-3-phosphate transporter OS=Klebsiella pneumoniae subsp. pneumoniae OX=72407 GN=glpT PE=4 SV=1
tr|A0A2S8THK4|A0A2S8THK4_KLEPN Glycerol-3-phosphate transporter OS=Klebsiella pneumoniae subsp. pneumoniae OX=72407 GN=glpT PE=4 SV=1
tr|A0A443VTG1|A0A443VTG1_RAOPL Glycerol-3-phosphate transporter OS=Raoultella planticola OX=575 GN=glpT_2 PE=4 SV=1
tr|A0A0L0AT76|A0A0L0AT76_9ENTR sn-glycerol-3-phosphate transporter OS=Klebsiella sp. RIT-PI-d OX=1681196 GN=glpT PE=4 SV=1
tr|A0A9P2SDC9|A0A9P2SDC9_KLEPN Glycerol-3-phosphate transporter OS=Klebsiella pneumoniae subsp. pneumoniae WGLW5 OX=1203547 GN=HMPREF1308_02841 PE=4 SV=1
tr|J6HS82|J6HS82_9ENTR Glycerol-3-phosphate transporter OS=Klebsiella sp. OBRC7 OX=936565 GN=glpT PE=4 SV=1
tr|A0A837K8N1|A0A837K8N1_KLEAE sn-glycerol-3-phosphate transporter OS=Klebsiella aerogenes OX=548 GN=glpT PE=4 SV=1
tr|A0A0F1L5N7|A0A0F1L5N7_KLEAE Glycerol-3-phosphate transporter OS=Klebsiella aerogenes OX=548 GN=glpT_2 PE=4 SV=1
tr|A0A7D7FIY1|A0A7D7FIY1_KLEAE sn-glycerol-3-phosphate transporter OS=Klebsiella aerogenes OX=548 GN=glpT PE=4 SV=1
tr|A0A1F2LRM3|A0A1F2LRM3_9ENTR Glycerol-3-phosphate transporter OS=Klebsiella sp. HMSC16C06 OX=1581110 GN=glpT PE=4 SV=1
tr|W1DFU8|W1DFU8_KLEPN Glycerol-3-phosphate transporter OS=Klebsiella pneumoniae IS43 OX=1432552 PE=4 SV=1
tr|A0A422ZMG1|A0A422ZMG1_KLEPN Glycerol-3-phosphate transporter OS=Klebsiella pneumoniae OX=573 GN=B5L96_28120 PE=4 SV=1
tr|A0A9X7S229|A0A9X7S229_KLEPN Glycerol-3-phosphate transporter OS=Klebsiella pneumoniae OX=573 GN=glpT PE=4 SV=1
tr|A0A483WVI6|A0A483WVI6_KLEPN Glycerol-3-phosphate transporter OS=Klebsiella pneumoniae OX=573 GN=ETH67_19005 PE=4 SV=1
tr|A0A486SHE7|A0A486SHE7_KLEPN Glycerol-3-phosphate transporter OS=Klebsiella pneumoniae OX=573 GN=glpT_1 PE=4 SV=1
tr|A0A2X1QEX3|A0A2X1QEX3_KLEPN Glycerol-3-phosphate transporter OS=Klebsiella pneumoniae OX=573 GN=glpT PE=4 SV=1
tr|A0A483JDG6|A0A483JDG6_KLEPN Glycerol-3-phosphate transporter OS=Klebsiella pneumoniae OX=573 GN=ETE75_04865 PE=4 SV=1
tr|W9BBL6|W9BBL6_KLEPN G-3-P permease OS=Klebsiella pneumoniae OX=573 GN=glpT_1 PE=4 SV=1
tr|A0A9X8FLG4|A0A9X8FLG4_KLEPN Glycerol-3-phosphate transporter OS=Klebsiella pneumoniae OX=573 GN=DRB10_13250 PE=4 SV=1
tr|B5XNY7|B5XNY7_KLEP3 Glycerol-3-phosphate transporter OS=Klebsiella pneumoniae (strain 342) OX=507522 GN=glpT PE=4 SV=1
tr|A0A1D8K263|A0A1D8K263_9ENTR Glycerol-3-phosphate transporter OS=Klebsiella sp. LTGPAF-6F OX=1905288 GN=BJF97_20340 PE=4 SV=1
tr|A0A9Q3LZD0|A0A9Q3LZD0_9ENTR Glycerol-3-phosphate transporter OS=Klebsiella sp. CVUAS 10975.2 OX=2109904 GN=C6A89_11360 PE=4 SV=1
tr|A0A514ENR7|A0A514ENR7_9ENTR G-3-P permease OS=Raoultella electrica OX=1259973 GN=glpT PE=4 SV=1
tr|A0A6L7EGK1|A0A6L7EGK1_9ENTR Glycerol-3-phosphate transporter OS=Raoultella sp. Lac1 OX=2594422 GN=glpT PE=4 SV=1
tr|A0A0B7GKA2|A0A0B7GKA2_KLEVA Glycerol-3-phosphate transporter OS=Klebsiella variicola OX=244366 GN=glpT PE=4 SV=1
tr|A0A7W3B9B0|A0A7W3B9B0_9ENTR Glycerol-3-phosphate transporter OS=Klebsiella sp. RHBSTW-00215 OX=2742640 GN=glpT PE=4 SV=1
tr|W8UHB7|W8UHB7_KLEPN Glycerol-3-phosphate transporter OS=Klebsiella pneumoniae 30684/NJST258_2 OX=1420013 GN=KPNJ2_01670 PE=4 SV=1
tr|A0A285B6S3|A0A285B6S3_9ENTR sn-glycerol-3-phosphate transporter OS=Klebsiella grimontii OX=2058152 GN=glpT PE=4 SV=1
tr|A0A7H4NZR5|A0A7H4NZR5_9ENTR Glycerol-3-phosphate transporter OS=Klebsiella grimontii OX=2058152 GN=glpT_1 PE=4 SV=1
tr|A0A3Q9U8R3|A0A3Q9U8R3_9ENTR MFS transporter OS=Klebsiella sp. LY OX=2015795 GN=glpT PE=4 SV=1
tr|A0A1Y6GG50|A0A1Y6GG50_RAOOR Glycerol-3-phosphate transporter OS=Raoultella ornithinolytica OX=54291 GN=glpT PE=4 SV=1
tr|A0A6S4Y1K7|A0A6S4Y1K7_RAOOR MFS transporter OS=Raoultella ornithinolytica OX=54291 GN=glpT PE=4 SV=1
tr|A0A3N2EXK0|A0A3N2EXK0_9ENTR OPA family glycerol-3-phosphate transporter-like MFS transporter OS=Raoultella sp. BIGb0399 OX=2485119 GN=EDF82_1880 PE=4 SV=1
tr|A0A6L6Y4V4|A0A6L6Y4V4_9ENTR Glycerol-3-phosphate transporter OS=Raoultella sp. 10-1 OX=2683201 GN=glpT PE=4 SV=1
tr|A0A8B4Z3P4|A0A8B4Z3P4_9ENTR OPA family glycerol-3-phosphate transporter-like MFS transporter OS=Raoultella sp. BIGb0149 OX=2485116 GN=EDF75_2185 PE=4 SV=1
tr|A0A377Z9J6|A0A377Z9J6_KLEPO Glycerol-3-phosphate transporter OS=Klebsiella pneumoniae subsp. ozaenae OX=574 GN=glpT PE=4 SV=1
tr|A0A378A156|A0A378A156_KLEPO Glycerol-3-phosphate transporter OS=Klebsiella pneumoniae subsp. ozaenae OX=574 GN=glpT PE=4 SV=1
tr|A0A2N4W321|A0A2N4W321_9ENTR Glycerol-3-phosphate transporter OS=Klebsiella quasipneumoniae OX=1463165 GN=glpT_2 PE=4 SV=1
tr|A0A168ZK77|A0A168ZK77_9ENTR G-3-P permease OS=Klebsiella quasipneumoniae OX=1463165 GN=glpT PE=4 SV=1
tr|A6TBU2|A6TBU2_KLEP7 Sn-glycerol-3-phosphate permease OS=Klebsiella pneumoniae subsp. pneumoniae (strain ATCC 700721 / MGH 78578) OX=272620 GN=glpT PE=4 SV=1
tr|A0A0H3FVC5|A0A0H3FVC5_KLEAK sn-glycerol-3-phosphate transporter OS=Klebsiella aerogenes (strain ATCC 13048 / DSM 30053 / CCUG 1429 / JCM 1235 / KCTC 2190 / NBRC 13534 / NCIMB 10102 / NCTC 10006 / CDC 819-56) OX=1028307 GN=glpT PE=4 SV=1
tr|A0A5R9LGK9|A0A5R9LGK9_9ENTR Glycerol-3-phosphate transporter OS=Klebsiella indica OX=2582917 GN=glpT PE=4 SV=1
tr|A0A6P1URN8|A0A6P1URN8_9ENTR Glycerol-3-phosphate transporter OS=Klebsiella michiganensis OX=1134687 GN=glpT PE=4 SV=1
tr|A0A2J4YT91|A0A2J4YT91_9ENTR Glycerol-3-phosphate transporter OS=Klebsiella michiganensis OX=1134687 GN=glpT PE=4 SV=1
tr|A0A1Q8YTH3|A0A1Q8YTH3_9ENTR Glycerol-3-phosphate transporter OS=Klebsiella michiganensis OX=1134687 GN=glpT PE=4 SV=1
tr|A0A249WRM5|A0A249WRM5_9ENTR MFS transporter OS=Klebsiella michiganensis OX=1134687 GN=glpT PE=4 SV=1
tr|A0A090UZN4|A0A090UZN4_PSEVU Glycerol-3-phosphate transporter OS=Pseudescherichia vulneris NBRC 102420 OX=1115515 GN=glpT PE=4 SV=1
tr|A0A085GGB3|A0A085GGB3_9ENTR Glycerol-3-phosphate transporter OS=Buttiauxella agrestis ATCC 33320 OX=1006004 GN=glpT PE=4 SV=1
tr|A0A5C5DCM3|A0A5C5DCM3_9ENTR Glycerol-3-phosphate transporter OS=Buttiauxella sp. B2 OX=2587812 GN=glpT PE=4 SV=1
tr|A0A3A5JST6|A0A3A5JST6_9ENTR Glycerol-3-phosphate transporter OS=Buttiauxella izardii OX=82991 GN=D6029_17385 PE=4 SV=1
tr|A0A4P5QI09|A0A4P5QI09_9ENTR MFS transporter OS=Buttiauxella sp. A111 OX=2563088 GN=BSPA111_20590 PE=4 SV=1
tr|A0A3G2ICD2|A0A3G2ICD2_9ENTR Glycerol-3-phosphate transporter OS=Buttiauxella sp. 3AFRM03 OX=2479367 GN=D8682_08870 PE=4 SV=1
tr|A0A4R8F9R8|A0A4R8F9R8_9ENTR OPA family glycerol-3-phosphate transporter-like MFS transporter OS=Buttiauxella sp. BIGb0552 OX=2485120 GN=EDF88_1427 PE=4 SV=1
tr|A0A1B7HS24|A0A1B7HS24_9ENTR Glycerol-3-phosphate transporter OS=Buttiauxella gaviniae ATCC 51604 OX=1354253 GN=M977_03386 PE=4 SV=1
tr|A0A4V3BMU6|A0A4V3BMU6_9ENTR OPA family glycerol-3-phosphate transporter-like MFS transporter OS=Buttiauxella sp. JUb87 OX=2485129 GN=EC843_103422 PE=4 SV=1
tr|A0A1B7IW14|A0A1B7IW14_9ENTR Glycerol-3-phosphate transporter OS=Buttiauxella brennerae ATCC 51605 OX=1354251 GN=M975_0650 PE=4 SV=1
tr|A0A381CAE4|A0A381CAE4_9ENTR G-3-P permease OS=Buttiauxella agrestis OX=82977 GN=glpT PE=4 SV=1
tr|A0A806X663|A0A806X663_9ENTR Glycerol-3-phosphate transporter OS=[Enterobacter] lignolyticus OX=1334193 GN=glpT PE=4 SV=1
tr|A0A089PL47|A0A089PL47_PLUGE G-3-P permease OS=Pluralibacter gergoviae OX=61647 GN=glpT PE=4 SV=1
tr|E3GB71|E3GB71_ENTLS Glycerol-3-phosphate transporter OS=Enterobacter lignolyticus (strain SCF1) OX=701347 GN=Entcl_1479 PE=4 SV=1
tr|A0A5P6HB88|A0A5P6HB88_9ENTR Glycerol-3-phosphate transporter OS=Leclercia adecarboxylata OX=83655 GN=glpT PE=4 SV=1
tr|A0A9Q6M1N9|A0A9Q6M1N9_9ENTR Glycerol-3-phosphate transporter OS=Leclercia sp. J807 OX=2681307 GN=glpT PE=4 SV=1
tr|A0A345C814|A0A345C814_9ENTR Glycerol-3-phosphate transporter OS=Leclercia sp. W17 OX=2282309 GN=DVA44_07130 PE=4 SV=1
tr|A0A6G7TH47|A0A6G7TH47_9ENTR Glycerol-3-phosphate transporter OS=Leclercia sp. 29361 OX=2714951 GN=glpT PE=4 SV=1
tr|A0A9P3T691|A0A9P3T691_KLUIN Glycerol-3-phosphate transporter OS=Kluyvera intermedia OX=61648 GN=glpT PE=4 SV=1
tr|A0A0J8VKN5|A0A0J8VKN5_9ENTR sn-glycerol-3-phosphate transporter OS=Franconibacter pulveris OX=435910 GN=glpT PE=4 SV=1
tr|A0A2P8VJC4|A0A2P8VJC4_9ENTR Glycerol-3-phosphate transporter OS=Siccibacter turicensis OX=357233 GN=C7G83_11065 PE=4 SV=1
tr|A0A1I7CVY2|A0A1I7CVY2_9ENTR MFS transporter, OPA family, glycerol-3-phosphate transporter OS=Kosakonia arachidis OX=551989 GN=SAMN05192562_104109 PE=4 SV=1
tr|A0A1C4EAX5|A0A1C4EAX5_9ENTR MFS transporter, OPA family, glycerol-3-phosphate transporter OS=Kosakonia oryziphila OX=1005667 GN=GA0061070_10224 PE=4 SV=1
tr|A0A6M5D6S1|A0A6M5D6S1_9ENTR Glycerol-3-phosphate transporter OS=Kosakonia sp. MUSA4 OX=2067958 GN=glpT PE=4 SV=1
tr|A0A1G4YJY8|A0A1G4YJY8_9ENTR MFS transporter, OPA family, glycerol-3-phosphate transporter OS=Kosakonia sacchari OX=1158459 GN=SAMN02927897_02903 PE=4 SV=1
tr|A0A1C3Z3M8|A0A1C3Z3M8_9ENTR MFS transporter, OPA family, glycerol-3-phosphate transporter OS=Kosakonia oryzendophytica OX=1005665 GN=GA0061071_101332 PE=4 SV=1
tr|A0A4R0HTW1|A0A4R0HTW1_9ENTR Glycerol-3-phosphate transporter OS=Kosakonia quasisacchari OX=2529380 GN=E0L21_03735 PE=4 SV=1
tr|A0A9X8BMA0|A0A9X8BMA0_9ENTR OPA family glycerol-3-phosphate transporter-like MFS transporter OS=Kosakonia sp. AG348 OX=2183906 GN=DFO56_10558 PE=4 SV=1
tr|A0A7H0MFT1|A0A7H0MFT1_9ENTR Glycerol-3-phosphate transporter OS=Kosakonia sp. SMBL-WEM22 OX=2725560 GN=glpT PE=4 SV=1
tr|A0A831E9M3|A0A831E9M3_9ENTR MFS transporter OS=Kosakonia cowanii JCM 10956 = DSM 18146 OX=1300165 GN=BWI95_20890 PE=4 SV=1
tr|S3J7B0|S3J7B0_9ENTR Glycerol-3-phosphate transporter OS=Cedecea davisae DSM 4568 OX=566551 GN=HMPREF0201_03129 PE=4 SV=1
tr|A0A6H1FRJ7|A0A6H1FRJ7_9ENTR Glycerol-3-phosphate transporter OS=Cedecea sp. FDAARGOS_727 OX=2545798 GN=glpT PE=4 SV=1
tr|A0A1X7I0U4|A0A1X7I0U4_9ENTR MFS transporter, OPA family, glycerol-3-phosphate transporter OS=Cedecea sp. NFIX57 OX=1566286 GN=SAMN03159353_1001185 PE=4 SV=1
tr|A0A7Y7YJP4|A0A7Y7YJP4_9ENTR Glycerol-3-phosphate transporter OS=Cedecea sp. P7760 OX=2726983 GN=glpT PE=4 SV=1
tr|A0A089Q233|A0A089Q233_9ENTR sn-glycerol-3-phosphate transporter OS=Cedecea neteri OX=158822 GN=glpT PE=4 SV=1
tr|A0A291DVG7|A0A291DVG7_9ENTR MFS transporter OS=Cedecea neteri OX=158822 GN=glpT PE=4 SV=1
tr|A0A4P8YMU0|A0A4P8YMU0_9ENTR Glycerol-3-phosphate transporter OS=Jejubacter calystegiae OX=2579935 GN=glpT PE=4 SV=1
tr|A0A9Q4T4T2|A0A9Q4T4T2_9ENTR Glycerol-3-phosphate transporter OS=Cronobacter dublinensis OX=413497 GN=EHJ13_11485 PE=4 SV=1
tr|A7MHS3|A7MHS3_CROS8 Major facilitator superfamily (MFS) profile domain-containing protein OS=Cronobacter sakazakii (strain ATCC BAA-894) OX=290339 GN=ESA_00963 PE=4 SV=1
tr|A0A2T7AUS4|A0A2T7AUS4_9ENTR Glycerol-3-phosphate transporter OS=Cronobacter muytjensii OX=413501 GN=AUN14_07570 PE=4 SV=1
tr|K8AAF3|K8AAF3_9ENTR Glycerol-3-phosphate transporter OS=Cronobacter condimenti 1330 OX=1073999 GN=BN137_604 PE=4 SV=1
tr|A0A7V7REF2|A0A7V7REF2_CROSK Glycerol-3-phosphate transporter OS=Cronobacter sakazakii OX=28141 GN=glpT PE=4 SV=1
tr|A0A9X7IVR8|A0A9X7IVR8_CROSK Glycerol-3-phosphate transporter OS=Cronobacter sakazakii OX=28141 GN=C5930_09485 PE=4 SV=1
tr|A0A6L3PDZ4|A0A6L3PDZ4_CROSK Glycerol-3-phosphate transporter OS=Cronobacter sakazakii OX=28141 GN=glpT PE=4 SV=1
tr|C9XWN5|C9XWN5_CROTZ Glycerol-3-phosphate transporter OS=Cronobacter turicensis (strain DSM 18703 / CCUG 55852 / LMG 23827 / z3032) OX=693216 GN=glpT PE=4 SV=1
tr|K8AIT2|K8AIT2_9ENTR Glycerol-3-phosphate transporter OS=Cronobacter dublinensis 1210 OX=1208656 GN=BN134_1222 PE=4 SV=1
tr|A0A423Y193|A0A423Y193_9ENTR Glycerol-3-phosphate transporter OS=Cronobacter malonaticus OX=413503 GN=glpT PE=4 SV=1
tr|V5TYA9|V5TYA9_9ENTR Sn-glycerol-3-phosphate transporter OS=Cronobacter malonaticus OX=413503 GN=P262_01861 PE=4 SV=1
tr|A0A2T7B0Q8|A0A2T7B0Q8_9ENTR Glycerol-3-phosphate transporter OS=Cronobacter turicensis OX=413502 GN=BS411_18920 PE=4 SV=1
tr|A0A376ENF9|A0A376ENF9_9ENTR G-3-P permease OS=Cronobacter universalis NCTC 9529 OX=1074000 GN=glpT PE=4 SV=1
tr|A0A7L6IE01|A0A7L6IE01_9ENTR Glycerol-3-phosphate transporter OS=Citrobacter sp. RHBSTW-00570 OX=2742655 GN=glpT PE=4 SV=1
tr|A0A2Z3X7R8|A0A2Z3X7R8_9ENTR Glycerol-3-phosphate transporter OS=Citrobacter sp. CRE-46 OX=1703250 GN=AN232_12570 PE=4 SV=1
tr|A0A0F6RFB8|A0A0F6RFB8_CITAM sn-glycerol-3-phosphate transporter OS=Citrobacter amalonaticus Y19 OX=1261127 GN=glpT PE=4 SV=1
tr|A0A7W3D7U7|A0A7W3D7U7_CITFR Glycerol-3-phosphate transporter OS=Citrobacter freundii OX=546 GN=glpT PE=4 SV=1
tr|A0A0D7LUJ1|A0A0D7LUJ1_CITFR Glycerol-3-phosphate transporter OS=Citrobacter freundii OX=546 GN=glpT PE=4 SV=1
tr|A0A7G2IND4|A0A7G2IND4_CITFR Glycerol-3-phosphate transporter OS=Citrobacter freundii OX=546 PE=4 SV=1
tr|A0A0P8IFW5|A0A0P8IFW5_CITFR Glycerol-3-phosphate transporter OS=Citrobacter freundii OX=546 GN=glpT PE=4 SV=1
tr|A0A7D6V6U1|A0A7D6V6U1_CITFR Glycerol-3-phosphate transporter OS=Citrobacter freundii OX=546 GN=glpT PE=4 SV=1
tr|A0A0D7LF29|A0A0D7LF29_CITFR Glycerol-3-phosphate transporter OS=Citrobacter freundii OX=546 GN=glpT_3 PE=4 SV=1
tr|A0A9P3TF75|A0A9P3TF75_CITFR Glycerol-3-phosphate transporter OS=Citrobacter freundii OX=546 GN=glpT PE=4 SV=1
tr|A0A7W2WLL1|A0A7W2WLL1_CITFR Glycerol-3-phosphate transporter OS=Citrobacter freundii OX=546 GN=glpT PE=4 SV=1
tr|A0A7M2V5B7|A0A7M2V5B7_9ENTR Glycerol-3-phosphate transporter OS=Citrobacter sp. BDA59-3 OX=2781952 GN=glpT PE=4 SV=1
tr|A0A482PM47|A0A482PM47_CITRO Glycerol-3-phosphate transporter OS=Citrobacter rodentium OX=67825 GN=glpT PE=4 SV=1
tr|A0A0J1NEV9|A0A0J1NEV9_9ENTR Glycerol-3-phosphate transporter OS=Citrobacter sp. MGH109 OX=1686382 GN=SK37_00744 PE=4 SV=1
tr|A0A658NYX9|A0A658NYX9_9ENTR Glycerol-3-phosphate transporter OS=Citrobacter sp. AAK_AS5 OX=2501298 GN=EO238_11090 PE=4 SV=1
tr|A0A7L6U013|A0A7L6U013_9ENTR Glycerol-3-phosphate transporter OS=Citrobacter sp. RHB35-C21 OX=2742626 GN=glpT PE=4 SV=1
tr|A0A8H9NR53|A0A8H9NR53_9ENTR Glycerol-3-phosphate transporter OS=Citrobacter farmeri OX=67824 GN=glpT PE=4 SV=1
tr|A0A212IQJ2|A0A212IQJ2_9ENTR sn-glycerol-3-phosphate transporter OS=uncultured Citrobacter sp OX=200446 GN=glpT PE=4 SV=1
tr|A0A8I0KG34|A0A8I0KG34_9ENTR Glycerol-3-phosphate transporter OS=Citrobacter sp. C1 OX=2769343 GN=glpT PE=4 SV=1
tr|A0A078LB38|A0A078LB38_CITKO sn-glycerol-3-phosphate transporter OS=Citrobacter koseri OX=545 GN=glpT_1 PE=4 SV=1
tr|D2TGZ1|D2TGZ1_CITRI Glycerol-3-phosphate transporter OS=Citrobacter rodentium (strain ICC168) OX=637910 GN=glpT PE=4 SV=1
tr|A0A4U6LNY5|A0A4U6LNY5_9ENTR Glycerol-3-phosphate transporter OS=Citrobacter sp. wls619 OX=2576432 GN=glpT PE=4 SV=1
tr|A0A8I0KPT9|A0A8I0KPT9_CITBR Glycerol-3-phosphate transporter OS=Citrobacter braakii OX=57706 GN=glpT PE=4 SV=1
tr|A0A1R0FYB6|A0A1R0FYB6_CITBR MFS transporter OS=Citrobacter braakii OX=57706 GN=BWD41_10055 PE=4 SV=1
tr|A0A381G928|A0A381G928_CITAM Glycerol-3-phosphate transporter OS=Citrobacter amalonaticus OX=35703 GN=glpT PE=4 SV=1
tr|A0A9X1G1G7|A0A9X1G1G7_9ENTR Glycerol-3-phosphate transporter OS=Citrobacter sp. On28M OX=2678565 GN=glpT PE=4 SV=1
tr|A0A7W3DWV5|A0A7W3DWV5_9ENTR Glycerol-3-phosphate transporter OS=Citrobacter sp. RHBSTW-00013 OX=2742628 GN=glpT PE=4 SV=1
tr|A0A9X4GLR3|A0A9X4GLR3_9ENTR Glycerol-3-phosphate transporter OS=Citrobacter portucalensis OX=1639133 GN=glpT PE=4 SV=1
tr|A0A5B0T3L0|A0A5B0T3L0_9ENTR Glycerol-3-phosphate transporter OS=Citrobacter portucalensis OX=1639133 GN=glpT PE=4 SV=1
tr|A0A9K1R2R5|A0A9K1R2R5_9ENTR Glycerol-3-phosphate transporter OS=Citrobacter portucalensis OX=1639133 GN=glpT PE=4 SV=1
tr|A0A9Q4K7X9|A0A9Q4K7X9_9ENTR Glycerol-3-phosphate transporter OS=Citrobacter sedlakii OX=67826 GN=glpT PE=4 SV=1
tr|A0A3E2KN45|A0A3E2KN45_9ENTR Glycerol-3-phosphate transporter OS=Citrobacter gillenii OX=67828 GN=DZA29_19235 PE=4 SV=1
tr|A0A7X1BSJ2|A0A7X1BSJ2_9ENTR Glycerol-3-phosphate transporter OS=Citrobacter cronae OX=1748967 GN=glpT PE=4 SV=1
tr|R8WVQ5|R8WVQ5_9ENTR Glycerol-3-phosphate transporter OS=Citrobacter sp. KTE151 OX=1169322 GN=WC7_02936 PE=4 SV=1
tr|A0A6N6K4Z4|A0A6N6K4Z4_9ENTR Glycerol-3-phosphate transporter OS=Citrobacter pasteurii OX=1563222 GN=DXF85_05270 PE=4 SV=1
tr|A0A6L5E9S7|A0A6L5E9S7_9ENTR Glycerol-3-phosphate transporter OS=Citrobacter telavivensis OX=2653932 GN=glpT PE=4 SV=1
tr|A0A9Q2HUZ0|A0A9Q2HUZ0_9ENTR Glycerol-3-phosphate transporter OS=Citrobacter sp. C6_1 OX=2769345 GN=glpT PE=4 SV=1
tr|A0A5P2MD53|A0A5P2MD53_9ENTR G-3-P permease OS=Citrobacter werkmanii OX=67827 GN=glpT PE=4 SV=1
tr|A0A9Q2KS86|A0A9Q2KS86_9ENTR Glycerol-3-phosphate transporter OS=Citrobacter sp. FDAARGOS_156 OX=1702170 GN=glpT PE=4 SV=1
tr|A8ADY0|A8ADY0_CITK8 Major facilitator superfamily (MFS) profile domain-containing protein OS=Citrobacter koseri (strain ATCC BAA-895 / CDC 4225-83 / SGSC4696) OX=290338 GN=CKO_00537 PE=4 SV=1
tr|A0A7L6PLA3|A0A7L6PLA3_9ENTR Glycerol-3-phosphate transporter OS=Citrobacter sp. RHBSTW-00127 OX=2742636 GN=glpT PE=4 SV=1
tr|A0A4U6N447|A0A4U6N447_9ENTR Glycerol-3-phosphate transporter OS=Citrobacter sp. TBCS-14 OX=2576409 GN=glpT PE=4 SV=1
tr|A0A9Q7ZPX2|A0A9Q7ZPX2_9ENTR Sn-glycerol-3-phosphate transporter OS=Citrobacter youngae OX=133448 GN=glpT_2 PE=4 SV=1
tr|A0A9Q6CDL0|A0A9Q6CDL0_9ENTR Glycerol-3-phosphate transporter OS=Citrobacter freundii complex sp. CFNIH8 OX=2080672 GN=glpT PE=4 SV=1
tr|A0A3S5G504|A0A3S5G504_9ENTR Glycerol-3-phosphate transporter OS=Citrobacter sp. CFNIH10 OX=1920110 GN=glpT PE=4 SV=1
tr|A0A4P7IYS9|A0A4P7IYS9_9ENTR Glycerol-3-phosphate transporter OS=Citrobacter tructae OX=2562449 GN=glpT PE=4 SV=1
tr|A0A4P6WQ00|A0A4P6WQ00_9ENTR Glycerol-3-phosphate transporter OS=Citrobacter arsenatis OX=2546350 GN=glpT PE=4 SV=1
tr|A0A0J1LV86|A0A0J1LV86_9ENTR Glycerol-3-phosphate transporter OS=Citrobacter sp. MGH106 OX=1686381 GN=SK36_01140 PE=4 SV=1
tr|A0A4U6H3S5|A0A4U6H3S5_9ENTR Glycerol-3-phosphate transporter OS=Citrobacter sp. wls714 OX=2576422 GN=glpT PE=4 SV=1
tr|D4B7E7|D4B7E7_9ENTR Glycerol-3-phosphate transporter OS=Citrobacter youngae ATCC 29220 OX=500640 GN=glpT PE=4 SV=1
tr|A0A2K9P6F9|A0A2K9P6F9_9ENTR Glycerol-3-phosphate transporter OS=Citrobacter freundii complex sp. CFNIH2 OX=2066049 GN=WM46_01945 PE=4 SV=1
tr|A0A6H0K8Q0|A0A6H0K8Q0_9ENTR Glycerol-3-phosphate transporter OS=Yokenella regensburgei OX=158877 GN=glpT PE=4 SV=1
tr|G9ZAB1|G9ZAB1_9ENTR Glycerol-3-phosphate transporter OS=Yokenella regensburgei ATCC 43003 OX=1002368 GN=HMPREF0880_04472 PE=4 SV=1
tr|A0A5D4Y896|A0A5D4Y896_9ENTR Glycerol-3-phosphate transporter OS=Lelliottia nimipressuralis OX=69220 GN=glpT PE=4 SV=1
tr|A0A2S5C896|A0A2S5C896_9ENTR Glycerol-3-phosphate transporter OS=Lelliottia sp. 7254-16 OX=2080842 GN=C3708_13945 PE=4 SV=1
tr|A0A3S5XSG9|A0A3S5XSG9_LELAM MFS transporter OS=Lelliottia amnigena OX=61646 GN=glpT PE=4 SV=1
tr|A0A8J7H6N4|A0A8J7H6N4_9ENTR Glycerol-3-phosphate transporter OS=Candidatus Symbiopectobacterium sp. Dall1.0 OX=2794577 GN=EKE20_12810 PE=4 SV=1
tr|A0A6B2FJP0|A0A6B2FJP0_9ENTR Glycerol-3-phosphate transporter OS=Enterobacteriaceae bacterium 4M9 OX=2699502 GN=glpT PE=4 SV=1
tr|A0A6I2ILV0|A0A6I2ILV0_9ENTR Glycerol-3-phosphate transporter OS=Enterobacteriaceae bacterium RIT711 OX=2666194 GN=glpT PE=4 SV=1
tr|A0A6I2IG55|A0A6I2IG55_9ENTR Glycerol-3-phosphate transporter OS=Enterobacteriaceae bacterium RIT691 OX=2666199 GN=glpT PE=4 SV=1
tr|A0A6I2IFJ9|A0A6I2IFJ9_9ENTR Glycerol-3-phosphate transporter OS=Enterobacteriaceae bacterium RIT714 OX=2666193 GN=glpT PE=4 SV=1
tr|A0A850F3H3|A0A850F3H3_9ENTR Glycerol-3-phosphate transporter OS=Enterobacteriaceae bacterium BIT-l23 OX=2742797 GN=glpT PE=4 SV=1
tr|E5YLH5|E5YLH5_9ENTR Glycerol-3-phosphate transporter OS=Enterobacteriaceae bacterium 9_2_54FAA OX=469613 GN=HMPREF0864_03390 PE=4 SV=1
tr|A0A3C0GY88|A0A3C0GY88_9ENTR Glycerol-3-phosphate transporter OS=Enterobacteriaceae bacterium OX=1849603 GN=DCM53_04065 PE=4 SV=1
tr|A0A0R9NWX2|A0A0R9NWX2_SALNE Glycerol-3-phosphate transporter OS=Salmonella newport OX=108619 GN=glpT PE=4 SV=1
tr|A0A0H3BNY4|A0A0H3BNY4_SALNS Glycerol-3-phosphate transporter OS=Salmonella newport (strain SL254) OX=423368 GN=glpT PE=4 SV=1
tr|A0A8E6JD79|A0A8E6JD79_SALNE Glycerol-3-phosphate transporter OS=Salmonella enterica subsp. enterica serovar Newport str. CFSAN000827 OX=1299166 GN=glpT PE=4 SV=1
tr|A0A658IUI3|A0A658IUI3_SALNE Glycerol-3-phosphate transporter OS=Salmonella enterica subsp. enterica serovar Newport str. CFSAN000835 OX=1299174 GN=DLN06_09760 PE=4 SV=1
tr|A0A5I5SVT5|A0A5I5SVT5_SALET Glycerol-3-phosphate transporter OS=Salmonella enterica subsp. enterica serovar Isangi OX=1386015 GN=D5C52_15545 PE=4 SV=1
tr|A0A3V2W2Z3|A0A3V2W2Z3_SALHA Glycerol-3-phosphate transporter OS=Salmonella hadar OX=149385 GN=glpT PE=4 SV=1
tr|A0A974KEE7|A0A974KEE7_SALET MFS transporter OS=Salmonella enterica subsp. enterica serovar Rough O:d:1,7 OX=1974323 GN=R537_19265 PE=4 SV=1
tr|A0A730F419|A0A730F419_SALET Glycerol-3-phosphate transporter OS=Salmonella enterica subsp. enterica serovar Rough O:-:- OX=2579247 GN=glpT PE=4 SV=1
tr|A0A8E5TZC0|A0A8E5TZC0_9ENTR Glycerol-3-phosphate transporter OS=Salmonella sp. SJTUF15034 OX=2833772 GN=glpT PE=4 SV=1
tr|A0A5X0EX44|A0A5X0EX44_SALET Glycerol-3-phosphate transporter OS=Salmonella enterica subsp. enterica serovar Duisburg OX=174641 GN=glpT PE=4 SV=1
tr|A0A3V7IV02|A0A3V7IV02_SALRU Glycerol-3-phosphate transporter OS=Salmonella rubislaw OX=598 GN=glpT PE=4 SV=1
tr|A0A6W0NYG1|A0A6W0NYG1_SALRU Glycerol-3-phosphate transporter OS=Salmonella enterica subsp. enterica serovar Rubislaw str. ATCC 10717 OX=938143 GN=glpT PE=4 SV=1
tr|A0A729JRA0|A0A729JRA0_SALER Glycerol-3-phosphate transporter OS=Salmonella enterica subsp. salamae serovar 48:d:z6 OX=1151170 GN=glpT PE=4 SV=1
tr|A0A738X7F0|A0A738X7F0_SALER Glycerol-3-phosphate transporter OS=Salmonella enterica subsp. arizonae serovar 48:z4,z24:- OX=1967584 GN=glpT PE=4 SV=1
tr|A0A7Z0Y5U1|A0A7Z0Y5U1_SALDZ MFS transporter OS=Salmonella enterica subsp. diarizonae serovar Rough:r:z OX=1974321 GN=R545_10615 PE=4 SV=1
tr|A0A509B7A1|A0A509B7A1_9ENTR sn-glycerol-3-phosphate transporter OS=Salmonella sp. NCTC 3046 OX=2583580 GN=glpT_2 PE=4 SV=1
tr|A0A734HJK9|A0A734HJK9_SALER Glycerol-3-phosphate transporter OS=Salmonella enterica subsp. salamae serovar 58:l,z13,z28:z6 OX=1160778 GN=glpT PE=4 SV=1
tr|A0A5H9Z0Q6|A0A5H9Z0Q6_SALET Glycerol-3-phosphate transporter OS=Salmonella enterica subsp. enterica serovar Kisarawe OX=2517242 GN=EVG56_16730 PE=4 SV=1
tr|A0A5I8HSQ4|A0A5I8HSQ4_SALET Glycerol-3-phosphate transporter OS=Salmonella enterica subsp. enterica serovar Ouakam OX=1243585 GN=glpT PE=4 SV=1
tr|A0A5I0TQR5|A0A5I0TQR5_SALET Glycerol-3-phosphate transporter OS=Salmonella enterica subsp. enterica serovar Oslo OX=1005394 GN=glpT PE=4 SV=1
tr|A0A5I3I398|A0A5I3I398_SALET Glycerol-3-phosphate transporter OS=Salmonella enterica subsp. enterica serovar Nima OX=940233 GN=DOW48_12160 PE=4 SV=1
tr|A0A5X6ERH5|A0A5X6ERH5_SALET Glycerol-3-phosphate transporter OS=Salmonella enterica subsp. enterica serovar Aqua OX=1302615 GN=EKG95_21785 PE=4 SV=1
tr|A0A741MSG4|A0A741MSG4_SALER Glycerol-3-phosphate transporter OS=Salmonella enterica subsp. arizonae serovar 41:z4,z23:- OX=1151166 GN=glpT PE=4 SV=1
tr|A0A2T8MBF6|A0A2T8MBF6_SALAN Glycerol-3-phosphate transporter OS=Salmonella anatum OX=58712 GN=glpT PE=4 SV=1
tr|A0A5I2JY36|A0A5I2JY36_SALBL Glycerol-3-phosphate transporter OS=Salmonella blockley OX=57741 GN=glpT PE=4 SV=1
tr|A0A3V5UJL5|A0A3V5UJL5_SALET Glycerol-3-phosphate transporter OS=Salmonella enterica subsp. enterica serovar Eastbourne OX=486993 GN=glpT PE=4 SV=1
tr|A0A3Q9LND1|A0A3Q9LND1_SALET Glycerol-3-phosphate transporter OS=Salmonella enterica subsp. enterica serovar Moero OX=2500154 GN=ELZ69_07575 PE=4 SV=1
tr|A0A5X9XFY3|A0A5X9XFY3_SALET Glycerol-3-phosphate transporter OS=Salmonella enterica subsp. enterica serovar Worthington OX=1160769 GN=glpT PE=4 SV=1
tr|A0A733BQR6|A0A733BQR6_SALET Glycerol-3-phosphate transporter OS=Salmonella enterica subsp. enterica serovar Heidelberg OX=611 GN=glpT PE=4 SV=1
tr|A0A265B8C2|A0A265B8C2_SALET Glycerol-3-phosphate transporter OS=Salmonella enterica subsp. enterica serovar Heidelberg OX=611 GN=glpT PE=4 SV=1
tr|A0A6C6ZSR3|A0A6C6ZSR3_SALHS Glycerol-3-phosphate transporter OS=Salmonella heidelberg (strain SL476) OX=454169 GN=glpT PE=4 SV=1
tr|A0A5I6C2N8|A0A5I6C2N8_SALET Glycerol-3-phosphate transporter OS=Salmonella enterica subsp. enterica serovar Hull OX=1403564 GN=glpT PE=4 SV=1
tr|A0A5V6PZX1|A0A5V6PZX1_SALET Glycerol-3-phosphate transporter OS=Salmonella enterica subsp. enterica serovar Cardoner OX=2564309 GN=DLM21_12785 PE=4 SV=1
tr|A0A5I5U300|A0A5I5U300_SALAB Glycerol-3-phosphate transporter OS=Salmonella abony OX=29482 GN=BEJ32_12515 PE=4 SV=1
tr|A0A657I4I9|A0A657I4I9_SALET Glycerol-3-phosphate transporter OS=Salmonella enterica subsp. enterica serovar Crewe OX=2572727 GN=EER74_16755 PE=4 SV=1
tr|A0A737TXU4|A0A737TXU4_SALHO Glycerol-3-phosphate transporter OS=Salmonella enterica subsp. houtenae serovar 44:z4,z24:- OX=1967610 GN=glpT PE=4 SV=1
tr|A0A3V4QG57|A0A3V4QG57_SALET Glycerol-3-phosphate transporter OS=Salmonella enterica subsp. enterica serovar Kottbus OX=224727 GN=DM035_11075 PE=4 SV=1
tr|A0A3V8D6A0|A0A3V8D6A0_SALET Glycerol-3-phosphate transporter OS=Salmonella enterica subsp. enterica serovar Javiana OX=363569 GN=glpT PE=4 SV=1
tr|A0A733V827|A0A733V827_SALET Glycerol-3-phosphate transporter OS=Salmonella enterica subsp. enterica serovar Javiana OX=363569 GN=glpT PE=4 SV=1
tr|A0A5X7K323|A0A5X7K323_SALET Glycerol-3-phosphate transporter OS=Salmonella enterica subsp. enterica serovar Strasbourg OX=682796 GN=EPL59_10990 PE=4 SV=1
tr|A0A659S0K8|A0A659S0K8_SALET Glycerol-3-phosphate transporter OS=Salmonella enterica subsp. enterica serovar Poona OX=436295 GN=C9F10_28510 PE=4 SV=1
tr|A0A5W3GI92|A0A5W3GI92_SALET Glycerol-3-phosphate transporter OS=Salmonella enterica subsp. enterica serovar Poona OX=436295 GN=glpT PE=4 SV=1
tr|A0A7T8LLK5|A0A7T8LLK5_SALBN Glycerol-3-phosphate transporter OS=Salmonella bongori OX=54736 GN=glpT PE=4 SV=1
tr|A0A5I0D2R4|A0A5I0D2R4_SALET Glycerol-3-phosphate transporter OS=Salmonella enterica subsp. enterica serovar Ouagadougou OX=2564899 GN=DNM41_10090 PE=4 SV=1
tr|A0A8T9IPJ3|A0A8T9IPJ3_SALET Glycerol-3-phosphate transporter OS=Salmonella enterica subsp. enterica serovar Abeokuta OX=2926665 GN=glpT PE=4 SV=1
tr|A0A5U9GP08|A0A5U9GP08_SALIN Glycerol-3-phosphate transporter OS=Salmonella infantis OX=595 GN=EJV80_15755 PE=4 SV=1
tr|A0A6C8GA25|A0A6C8GA25_SALIN Glycerol-3-phosphate transporter OS=Salmonella enterica subsp. enterica serovar Infantis str. SARB27 OX=596155 GN=SEENIN0B_02432 PE=4 SV=1
tr|A0A2T8YB30|A0A2T8YB30_SALIN Glycerol-3-phosphate transporter OS=Salmonella infantis OX=595 GN=glpT PE=4 SV=1
tr|A0A5Y7ALA2|A0A5Y7ALA2_SALIN Glycerol-3-phosphate transporter OS=Salmonella enterica subsp. enterica serovar Infantis str. CFSAN000522 OX=1299258 GN=glpT PE=4 SV=1
tr|A0A3V3CIM3|A0A3V3CIM3_SALET Glycerol-3-phosphate transporter OS=Salmonella enterica subsp. enterica serovar Havana OX=179997 GN=glpT PE=4 SV=1
tr|A0A737HEU7|A0A737HEU7_SALER Glycerol-3-phosphate transporter OS=Salmonella enterica subsp. salamae serovar 42:f,g,t:-- OX=41518 GN=glpT PE=4 SV=1
tr|A0A3Y4ASQ8|A0A3Y4ASQ8_SALMS Glycerol-3-phosphate transporter OS=Salmonella muenster OX=82689 GN=glpT PE=4 SV=1
tr|A0A8E5U9S9|A0A8E5U9S9_9ENTR Glycerol-3-phosphate transporter OS=Salmonella sp. SJTUF14523 OX=2833771 GN=glpT PE=4 SV=1
tr|A0A5W7S3C8|A0A5W7S3C8_SALET Glycerol-3-phosphate transporter OS=Salmonella enterica subsp. enterica serovar Kintambo OX=1192730 GN=DTU03_19135 PE=4 SV=1
tr|A0A3V7IDU1|A0A3V7IDU1_SALET Glycerol-3-phosphate transporter OS=Salmonella enterica subsp. enterica serovar Weltevreden OX=57743 GN=glpT PE=4 SV=1
tr|A0A603BKG9|A0A603BKG9_SALER Glycerol-3-phosphate transporter OS=Salmonella enterica subsp. salamae serovar 50:b:z6 OX=1967621 GN=B1075_22570 PE=4 SV=1
tr|A0A2C9NXJ1|A0A2C9NXJ1_SALET Glycerol-3-phosphate transporter OS=Salmonella enterica subsp. enterica serovar Macclesfield str. S-1643 OX=1242107 GN=glpT PE=4 SV=1
tr|A0A5J1IHB0|A0A5J1IHB0_SALET Glycerol-3-phosphate transporter OS=Salmonella enterica subsp. enterica serovar Sandiego OX=1151002 GN=glpT PE=4 SV=1
tr|A0A5X9FFQ2|A0A5X9FFQ2_SALET Glycerol-3-phosphate transporter OS=Salmonella enterica subsp. enterica serovar Tamberma OX=2565079 GN=EVT47_13025 PE=4 SV=1
tr|A0A3Q9LH98|A0A3Q9LH98_SALET Glycerol-3-phosphate transporter OS=Salmonella enterica subsp. enterica serovar 43:a:1,7 OX=2500155 GN=ELZ85_07805 PE=4 SV=1
tr|A0A5H8EPN4|A0A5H8EPN4_SALET Glycerol-3-phosphate transporter OS=Salmonella enterica subsp. enterica serovar Mikawasima OX=149388 GN=glpT PE=4 SV=1
tr|A0A3U8P920|A0A3U8P920_SALBE Glycerol-3-phosphate transporter OS=Salmonella berta OX=28142 GN=BSD66_20045 PE=4 SV=1
tr|A0A3W0FJH5|A0A3W0FJH5_SALET Glycerol-3-phosphate transporter OS=Salmonella enterica subsp. enterica serovar Litchfield OX=486998 GN=glpT PE=4 SV=1
tr|A0A8F2UU80|A0A8F2UU80_SALET Glycerol-3-phosphate transporter OS=Salmonella enterica subsp. enterica serovar Bovismorbificans str. Sal610 OX=1430436 GN=glpT PE=4 SV=1
tr|A0A379NHA3|A0A379NHA3_SALET Glycerol-3-phosphate transporter OS=Salmonella enterica subsp. enterica serovar Bovismorbificans OX=58097 GN=glpT_2 PE=4 SV=1
tr|A0A379XN42|A0A379XN42_SALER sn-glycerol-3-phosphate transporter OS=Salmonella enterica subsp. indica OX=59207 GN=glpT_2 PE=4 SV=1
tr|A0A3Z1U5H0|A0A3Z1U5H0_SALET Glycerol-3-phosphate transporter OS=Salmonella enterica subsp. enterica serovar Haifa OX=192956 GN=BW885_16690 PE=4 SV=1
tr|A0A3T3ER14|A0A3T3ER14_SALMU Glycerol-3-phosphate transporter OS=Salmonella muenchen OX=596 GN=glpT PE=4 SV=1
tr|A0A3T2YIW6|A0A3T2YIW6_SALET Glycerol-3-phosphate transporter OS=Salmonella enterica subsp. enterica serovar Panama OX=29472 GN=glpT PE=4 SV=1
tr|A0A5W9A530|A0A5W9A530_SALET Glycerol-3-phosphate transporter OS=Salmonella enterica subsp. enterica serovar Panama OX=29472 GN=DVF77_09735 PE=4 SV=1
tr|A0A0K0HC95|A0A0K0HC95_SALBC Glycerol-3-phosphate transporter OS=Salmonella bongori (strain ATCC 43975 / DSM 13772 / NCTC 12419) OX=218493 GN=glpT PE=4 SV=1
tr|A0A6C7C498|A0A6C7C498_SALER MFS transporter OS=Salmonella enterica subsp. salamae serovar 55:k:z39 str. 1315K OX=1243602 GN=glpT PE=4 SV=1
tr|A0A636P127|A0A636P127_SALET Glycerol-3-phosphate transporter OS=Salmonella enterica subsp. enterica serovar Guildford OX=2564497 GN=glpT PE=4 SV=1
tr|A0A659PWY9|A0A659PWY9_SALET Glycerol-3-phosphate transporter OS=Salmonella enterica subsp. enterica serovar Wilhelmsburg OX=1960126 GN=C9F04_22230 PE=4 SV=1
tr|A0A659N788|A0A659N788_SALET Glycerol-3-phosphate transporter OS=Salmonella enterica subsp. enterica serovar Wilhelmsburg OX=1960126 GN=C9E92_11515 PE=4 SV=1
tr|A0A5I6NTV1|A0A5I6NTV1_SALET Glycerol-3-phosphate transporter OS=Salmonella enterica subsp. enterica serovar Glostrup OX=1151180 GN=glpT PE=4 SV=1
tr|A0A657FTR2|A0A657FTR2_SALET Glycerol-3-phosphate transporter OS=Salmonella enterica subsp. enterica serovar Denver OX=1954177 GN=D1800_11055 PE=4 SV=1
tr|A0A486X7F3|A0A486X7F3_SALET Glycerol-3-phosphate transporter OS=Salmonella enterica subsp. enterica serovar Stanley OX=192953 GN=glpT PE=4 SV=1
tr|A0A5H9E915|A0A5H9E915_SALET Glycerol-3-phosphate transporter OS=Salmonella enterica subsp. enterica serovar Stanleyville OX=286782 GN=glpT PE=4 SV=1
tr|A0A6C8F7Z2|A0A6C8F7Z2_SALVI Glycerol-3-phosphate transporter OS=Salmonella enterica subsp. enterica serovar Virchow str. SL491 OX=465517 GN=glpT PE=4 SV=1
tr|A0A3Y8PFU5|A0A3Y8PFU5_SALVI Glycerol-3-phosphate transporter OS=Salmonella virchow OX=48409 GN=glpT PE=4 SV=1
tr|A0A4Q8PBI9|A0A4Q8PBI9_SALET Glycerol-3-phosphate transporter OS=Salmonella enterica subsp. enterica serovar Brancaster OX=2511819 GN=glpT PE=4 SV=1
tr|A0A4P9T4H8|A0A4P9T4H8_SALET Glycerol-3-phosphate transporter OS=Salmonella enterica subsp. enterica serovar 1,4,[5],12:i:- OX=2583588 GN=glpT PE=4 SV=1
tr|A0A5Y3Q3X9|A0A5Y3Q3X9_SALER Glycerol-3-phosphate transporter OS=Salmonella enterica subsp. arizonae OX=59203 GN=DSQ81_05450 PE=4 SV=1
tr|A0A379T8U0|A0A379T8U0_SALER sn-glycerol-3-phosphate transporter OS=Salmonella enterica subsp. arizonae OX=59203 GN=glpT_3 PE=4 SV=1
tr|A0A2X4WG98|A0A2X4WG98_SALER Glycerol-3-phosphate transporter OS=Salmonella enterica subsp. arizonae OX=59203 GN=glpT_3 PE=4 SV=1
tr|A0A447R186|A0A447R186_SALER Glycerol-3-phosphate transporter OS=Salmonella enterica subsp. arizonae OX=59203 GN=glpT_2 PE=4 SV=1
tr|A0A5I2E4K4|A0A5I2E4K4_SALET Glycerol-3-phosphate transporter OS=Salmonella enterica subsp. enterica serovar Uganda OX=487004 GN=A3114_17440 PE=4 SV=1
tr|A0A731XTC5|A0A731XTC5_SALEE Glycerol-3-phosphate transporter OS=Salmonella enterica subsp. VII serovar 40:z4,z24:[z39] OX=1967625 GN=glpT PE=4 SV=1
tr|A0A731NCV9|A0A731NCV9_SALER Glycerol-3-phosphate transporter OS=Salmonella enterica subsp. salamae serovar 42:r:- OX=2500152 GN=glpT PE=4 SV=1
tr|A0A403SKQ1|A0A403SKQ1_SALTH Glycerol-3-phosphate transporter OS=Salmonella thompson OX=600 GN=glpT PE=4 SV=1
tr|A0A6V9XJM6|A0A6V9XJM6_SALET Glycerol-3-phosphate transporter OS=Salmonella enterica subsp. enterica serovar Decatur OX=1128761 GN=glpT PE=4 SV=1
tr|A0A2T8XED7|A0A2T8XED7_SALET Glycerol-3-phosphate transporter OS=Salmonella enterica subsp. enterica serovar Gaminara OX=913070 GN=A9W71_06385 PE=4 SV=1
tr|A0A3T2WGI0|A0A3T2WGI0_SALET Glycerol-3-phosphate transporter OS=Salmonella enterica subsp. enterica serovar Orion OX=399586 GN=glpT PE=4 SV=1
tr|A0A735ISF8|A0A735ISF8_SALTP Glycerol-3-phosphate transporter OS=Salmonella typhisuis OX=41529 GN=glpT PE=4 SV=1
tr|V1H3Z9|V1H3Z9_SALER sn-glycerol-3-phosphate transporter OS=Salmonella enterica subsp. indica serovar 6,14,25:z10:1,(2),7 str. 1121 OX=1173950 GN=glpT PE=4 SV=1
tr|A0A4Y6N1H8|A0A4Y6N1H8_SALET Glycerol-3-phosphate transporter OS=Salmonella enterica subsp. enterica serovar Indiana OX=286783 GN=glpT PE=4 SV=1
tr|A0A5H5KA61|A0A5H5KA61_SALET Glycerol-3-phosphate transporter OS=Salmonella enterica subsp. enterica serovar Telelkebir OX=1967657 GN=glpT PE=4 SV=1
tr|A0A701UDI6|A0A701UDI6_SALHO Glycerol-3-phosphate transporter OS=Salmonella enterica subsp. houtenae serovar 45:g,z51:- OX=1967611 GN=glpT PE=4 SV=1
tr|A0A736VBQ1|A0A736VBQ1_SALHO Glycerol-3-phosphate transporter OS=Salmonella enterica subsp. houtenae serovar 45:g,z51:- OX=1967611 GN=glpT PE=4 SV=1
tr|A0A4U8IQF6|A0A4U8IQF6_SALET Glycerol-3-phosphate transporter OS=Salmonella enterica subsp. enterica serovar Chester OX=149386 GN=glpT PE=4 SV=1
tr|A0A5H6P364|A0A5H6P364_SALET Glycerol-3-phosphate transporter OS=Salmonella enterica subsp. enterica serovar Adjame OX=2021403 GN=ERG05_15725 PE=4 SV=1
tr|A0A2T8L1F4|A0A2T8L1F4_SALET Glycerol-3-phosphate transporter OS=Salmonella enterica subsp. enterica serovar Kentucky OX=192955 GN=glpT PE=4 SV=1
tr|A0A2T8QRU9|A0A2T8QRU9_SALET Glycerol-3-phosphate transporter OS=Salmonella enterica subsp. enterica serovar 4,12:i:- OX=353569 GN=ASA27_09610 PE=4 SV=1
tr|A0A5I6QJS9|A0A5I6QJS9_SALET Glycerol-3-phosphate transporter OS=Salmonella enterica subsp. enterica serovar Kiambu OX=682797 GN=BSD54_17015 PE=4 SV=1
tr|B5EYW8|B5EYW8_SALA4 Glycerol-3-phosphate transporter OS=Salmonella agona (strain SL483) OX=454166 GN=glpT PE=4 SV=1
tr|V7IJW6|V7IJW6_SALET Glycerol-3-phosphate transporter OS=Salmonella enterica subsp. enterica serovar Cubana str. 76814 OX=1192560 GN=A628_03518 PE=4 SV=1
tr|A0A5H7K2Y9|A0A5H7K2Y9_SALET Glycerol-3-phosphate transporter OS=Salmonella enterica subsp. enterica serovar Cubana OX=189201 GN=DRM57_15255 PE=4 SV=1
tr|A0A5H5M4K1|A0A5H5M4K1_SALET Glycerol-3-phosphate transporter OS=Salmonella enterica subsp. enterica serovar Durham OX=1954178 GN=glpT PE=4 SV=1
tr|A0A5W2LV55|A0A5W2LV55_SALET Glycerol-3-phosphate transporter OS=Salmonella enterica subsp. enterica serovar Lattenkamp OX=2564671 GN=glpT PE=4 SV=1
tr|A0A729QPB7|A0A729QPB7_SALET Glycerol-3-phosphate transporter OS=Salmonella enterica subsp. enterica serovar Kouka OX=2564646 GN=glpT PE=4 SV=1
tr|A0A8E6XFV9|A0A8E6XFV9_SALPU Glycerol-3-phosphate transporter OS=Salmonella pullorum OX=605 GN=glpT PE=4 SV=1
tr|A0A740VD16|A0A740VD16_SALET Glycerol-3-phosphate transporter OS=Salmonella enterica subsp. enterica serovar 6,7:c:1,5 OX=1967595 GN=glpT PE=4 SV=1
tr|A0A751FZP1|A0A751FZP1_SALPT Glycerol-3-phosphate transporter OS=Salmonella paratyphi A OX=54388 GN=glpT PE=4 SV=1
tr|C0Q086|C0Q086_SALPC Glycerol-3-phosphate transporter OS=Salmonella paratyphi C (strain RKS4594) OX=476213 GN=glpT PE=4 SV=1
tr|A0A8E6KJI7|A0A8E6KJI7_SALEB Glycerol-3-phosphate transporter OS=Salmonella enterica subsp. enterica serovar Paratyphi B str. CFSAN000541 OX=1299077 GN=glpT PE=4 SV=1
tr|A0A753FRN1|A0A753FRN1_SALET Glycerol-3-phosphate transporter OS=Salmonella enterica subsp. enterica serovar Paratyphi C OX=57046 GN=glpT PE=4 SV=1
tr|A0A8E6NP57|A0A8E6NP57_SALEB Glycerol-3-phosphate transporter OS=Salmonella enterica subsp. enterica serovar Paratyphi B str. CFSAN000540 OX=1299076 GN=glpT PE=4 SV=1
tr|A0A0H2WN30|A0A0H2WN30_SALPA Glycerol-3-phosphate transporter OS=Salmonella paratyphi A (strain ATCC 9150 / SARB42) OX=295319 GN=glpT PE=4 SV=1
tr|A0A3V7VXQ0|A0A3V7VXQ0_SALEB Glycerol-3-phosphate transporter OS=Salmonella paratyphi B OX=57045 GN=glpT PE=4 SV=1
tr|A0A3Z1EEI8|A0A3Z1EEI8_SALPB Major facilitator superfamily (MFS) profile domain-containing protein OS=Salmonella paratyphi B (strain ATCC BAA-1250 / SPB7) OX=1016998 GN=SPAB_00702 PE=4 SV=1
tr|A0A8E6K848|A0A8E6K848_SALEB Glycerol-3-phosphate transporter OS=Salmonella enterica subsp. enterica serovar Paratyphi B str. CFSAN000542 OX=1299078 GN=glpT PE=4 SV=1
tr|A0A5H9J7D3|A0A5H9J7D3_SALPT Glycerol-3-phosphate transporter OS=Salmonella paratyphi A OX=54388 GN=glpT PE=4 SV=1
tr|A0A6C7HX40|A0A6C7HX40_SALPK Glycerol-3-phosphate transporter OS=Salmonella paratyphi A (strain AKU_12601) OX=554290 GN=SSPA0546 PE=4 SV=1
tr|A0A5V8Y265|A0A5V8Y265_SALET Glycerol-3-phosphate transporter OS=Salmonella enterica subsp. enterica serovar Kalamu OX=2564590 GN=DO575_06875 PE=4 SV=1
tr|A0A248K8L9|A0A248K8L9_SALBN MFS transporter OS=Salmonella bongori serovar 66:z41:- str. SA19983605 OX=1243617 GN=glpT PE=4 SV=1
tr|A0A752RSH8|A0A752RSH8_SALET Glycerol-3-phosphate transporter OS=Salmonella enterica subsp. enterica serovar Carrau OX=1160739 GN=glpT PE=4 SV=1
tr|A0A315GRV2|A0A315GRV2_SALET Glycerol-3-phosphate transporter OS=Salmonella enterica subsp. enterica serovar 4,[5],12:i:- OX=440524 GN=glpT PE=4 SV=1
tr|A0A736UBZ2|A0A736UBZ2_SALET Glycerol-3-phosphate transporter OS=Salmonella enterica subsp. enterica serovar 4,[5],12:b:- OX=1340177 GN=glpT PE=4 SV=1
tr|A0A3V5VQT7|A0A3V5VQT7_SALET Glycerol-3-phosphate transporter OS=Salmonella enterica subsp. enterica serovar Ohio OX=117541 GN=glpT PE=4 SV=1
tr|A0A509BV06|A0A509BV06_9ENTR sn-glycerol-3-phosphate transporter OS=Salmonella sp. NCTC 6947 OX=2583581 GN=glpT_2 PE=4 SV=1
tr|A0A5I5DYV4|A0A5I5DYV4_SALET Glycerol-3-phosphate transporter OS=Salmonella enterica subsp. enterica serovar Miami OX=286780 GN=glpT PE=4 SV=1
tr|A0A3Q9MSX9|A0A3Q9MSX9_SALET Glycerol-3-phosphate transporter OS=Salmonella enterica subsp. enterica serovar Karamoja OX=2500153 GN=EL007_07795 PE=4 SV=1
tr|A0A5Y2SA15|A0A5Y2SA15_SALHO Glycerol-3-phosphate transporter OS=Salmonella houtenae OX=59205 GN=glpT PE=4 SV=1
tr|A0A8E6S1T9|A0A8E6S1T9_SALER Glycerol-3-phosphate transporter OS=Salmonella enterica subsp. salamae serovar 6,7:m,t:- OX=2577901 GN=glpT PE=4 SV=1
tr|A0A5I8GMK8|A0A5I8GMK8_SALET Glycerol-3-phosphate transporter OS=Salmonella enterica subsp. enterica serovar Rissen OX=399587 GN=glpT PE=4 SV=1
tr|A0A701QTY1|A0A701QTY1_SALER Glycerol-3-phosphate transporter OS=Salmonella enterica subsp. salamae serovar 58:a:- OX=1967623 GN=G0B15_11705 PE=4 SV=1
tr|A0A636KBY0|A0A636KBY0_SALET Glycerol-3-phosphate transporter OS=Salmonella enterica subsp. enterica serovar Uzaramo OX=2565147 GN=glpT PE=4 SV=1
tr|A0A3V9PUQ1|A0A3V9PUQ1_SALET Glycerol-3-phosphate transporter OS=Salmonella enterica subsp. enterica serovar Bredeney OX=134047 GN=glpT PE=4 SV=1
tr|A0A3V4SL83|A0A3V4SL83_SALET Glycerol-3-phosphate transporter OS=Salmonella enterica subsp. enterica serovar Altona OX=1151173 GN=glpT PE=4 SV=1
tr|A0A4V6GWE1|A0A4V6GWE1_SALEB Glycerol-3-phosphate transporter OS=Salmonella enterica subsp. enterica serovar Java OX=224729 GN=glpT PE=4 SV=1
tr|A0A977N9X8|A0A977N9X8_9ENTR Glycerol-3-phosphate transporter OS=Salmonella sp. 3C OX=2979871 GN=glpT PE=4 SV=1
tr|A0A8F0CFZ4|A0A8F0CFZ4_SALDZ Glycerol-3-phosphate transporter OS=Salmonella enterica subsp. diarizonae serovar 60:r:e,n,x,z15 OX=1173779 GN=glpT PE=4 SV=1
tr|A0A5J1BNJ2|A0A5J1BNJ2_SALET Glycerol-3-phosphate transporter OS=Salmonella enterica subsp. enterica serovar Kedougou OX=358771 GN=DL080_16355 PE=4 SV=1
tr|A0A719PA71|A0A719PA71_SALTS Glycerol-3-phosphate transporter OS=Salmonella typhimurium (strain SL1344) OX=216597 GN=G1W59_12685 PE=4 SV=1
tr|E8XEC5|E8XEC5_SALT4 Sn-glycerol-3-phosphate transporter OS=Salmonella typhimurium (strain 4/74) OX=909946 GN=glpT PE=4 SV=1
tr|A0A0H3NJJ9|A0A0H3NJJ9_SALTS Glycerol-3-phosphate transporter OS=Salmonella typhimurium (strain SL1344) OX=216597 GN=glpT PE=4 SV=1
tr|A0A4U8KQ70|A0A4U8KQ70_SALTM Glycerol-3-phosphate transporter OS=Salmonella typhimurium OX=90371 GN=glpT PE=4 SV=1
tr|A0A701K0I5|A0A701K0I5_SALTM Glycerol-3-phosphate transporter OS=Salmonella typhimurium OX=90371 GN=G0A85_10800 PE=4 SV=1
tr|A0A603KIQ3|A0A603KIQ3_SALTM Glycerol-3-phosphate transporter OS=Salmonella typhimurium OX=90371 GN=CIX60_15475 PE=4 SV=1
tr|A0A0D6FC26|A0A0D6FC26_SALTM Glycerol-3-phosphate transporter OS=Salmonella typhimurium OX=90371 GN=glpT PE=4 SV=1
tr|A0A0F6B417|A0A0F6B417_SALT1 sn-glycerol-3-phosphate transporter OS=Salmonella typhimurium (strain 14028s / SGSC 2262) OX=588858 GN=glpT PE=4 SV=1
tr|Q8ZNG6|Q8ZNG6_SALTY MFS family, sn-glycerol-3-phosphate transport protein OS=Salmonella typhimurium (strain LT2 / SGSC1412 / ATCC 700720) OX=99287 GN=glpT PE=4 SV=1
tr|A0A774N0T4|A0A774N0T4_SALTM Glycerol-3-phosphate transporter (Fragment) OS=Salmonella typhimurium OX=90371 GN=glpT PE=4 SV=1
tr|A0A736UXS8|A0A736UXS8_SALTM Glycerol-3-phosphate transporter OS=Salmonella typhimurium OX=90371 GN=glpT PE=4 SV=1
tr|A0A6C7IDX0|A0A6C7IDX0_SALTD Glycerol-3-phosphate transporter OS=Salmonella typhimurium (strain D23580) OX=568708 GN=STMMW_23071 PE=4 SV=1
tr|A0A8E6JIR2|A0A8E6JIR2_SALTM Glycerol-3-phosphate transporter OS=Salmonella enterica subsp. enterica serovar Typhimurium str. CFSAN000648 OX=1299111 GN=glpT PE=4 SV=1
tr|A0A5W0GMR9|A0A5W0GMR9_SALTM Glycerol-3-phosphate transporter OS=Salmonella enterica subsp. enterica serovar Typhimurium var. 5- OX=1620419 GN=glpT PE=4 SV=1
tr|A0A5X1UC68|A0A5X1UC68_SALTM Glycerol-3-phosphate transporter OS=Salmonella typhimurium OX=90371 GN=glpT PE=4 SV=1
tr|A0A3Z6NZ33|A0A3Z6NZ33_SALTU sn-glycerol-3-phosphate transporter OS=Salmonella typhimurium (strain ATCC 68169 / UK-1) OX=990282 GN=glpT PE=4 SV=1
tr|A0A5W2A9Q1|A0A5W2A9Q1_SALET Glycerol-3-phosphate transporter OS=Salmonella enterica subsp. enterica serovar Pretoria OX=2564937 GN=DPD33_13090 PE=4 SV=1
tr|A0A702PGK5|A0A702PGK5_SALET Glycerol-3-phosphate transporter OS=Salmonella enterica I OX=59201 GN=glpT PE=4 SV=1
tr|A0A3V1RLU1|A0A3V1RLU1_SALET Glycerol-3-phosphate transporter OS=Salmonella enterica I OX=59201 GN=glpT PE=4 SV=1
tr|A0A3Y0NLR4|A0A3Y0NLR4_SALET Glycerol-3-phosphate transporter OS=Salmonella enterica I OX=59201 GN=AHU48_12950 PE=4 SV=1
tr|A0A3V2XMA3|A0A3V2XMA3_SALET Glycerol-3-phosphate transporter OS=Salmonella enterica I OX=59201 GN=glpT PE=4 SV=1
tr|A0A3Y4N0H9|A0A3Y4N0H9_SALET Glycerol-3-phosphate transporter OS=Salmonella enterica I OX=59201 GN=glpT PE=4 SV=1
tr|A0A3Z2EV45|A0A3Z2EV45_SALET Glycerol-3-phosphate transporter OS=Salmonella enterica I OX=59201 GN=glpT PE=4 SV=1
tr|A0A711XG05|A0A711XG05_SALET Glycerol-3-phosphate transporter OS=Salmonella enterica I OX=59201 GN=G1H82_15325 PE=4 SV=1
tr|A0A401BQW9|A0A401BQW9_SALET Glycerol-3-phosphate transporter OS=Salmonella enterica I OX=59201 GN=glpT_2 PE=4 SV=1
tr|A0A3R0MAP5|A0A3R0MAP5_SALET Glycerol-3-phosphate transporter OS=Salmonella enterica I OX=59201 GN=glpT PE=4 SV=1
tr|A0A7T8FJT7|A0A7T8FJT7_SALET Glycerol-3-phosphate transporter OS=Salmonella enterica I OX=59201 GN=glpT PE=4 SV=1
tr|A0A735PY11|A0A735PY11_SALER Glycerol-3-phosphate transporter OS=Salmonella enterica subsp. salamae serovar 42:z:1,5 OX=1967617 GN=glpT PE=4 SV=1
tr|A0A2R4D7U9|A0A2R4D7U9_SALET Glycerol-3-phosphate transporter OS=Salmonella enterica subsp. enterica serovar Concord OX=483687 GN=glpT PE=4 SV=1
tr|A0A5H7NN73|A0A5H7NN73_SALET Glycerol-3-phosphate transporter OS=Salmonella enterica subsp. enterica serovar Cotham OX=2572724 GN=CG757_22690 PE=4 SV=1
tr|A0A418ZCG0|A0A418ZCG0_SALET Glycerol-3-phosphate transporter OS=Salmonella enterica subsp. enterica serovar Mbandaka OX=192954 GN=glpT PE=4 SV=1
tr|A0A2T9I7A4|A0A2T9I7A4_SALET Glycerol-3-phosphate transporter OS=Salmonella enterica subsp. enterica serovar Agona OX=58095 GN=glpT PE=4 SV=1
tr|A0A3V7KN33|A0A3V7KN33_SALET Glycerol-3-phosphate transporter OS=Salmonella enterica subsp. enterica serovar Pomona OX=570935 GN=C8634_19500 PE=4 SV=1
tr|A0A602Z5U7|A0A602Z5U7_SALET Glycerol-3-phosphate transporter OS=Salmonella enterica subsp. enterica serovar Pensacola OX=34042 GN=BWQ27_12670 PE=4 SV=1
tr|A0A8E6VTR6|A0A8E6VTR6_SALET Glycerol-3-phosphate transporter OS=Salmonella enterica subsp. enterica serovar Shamba OX=2565017 GN=glpT PE=4 SV=1
tr|A0A6C8LPF0|A0A6C8LPF0_SALET Glycerol-3-phosphate transporter OS=Salmonella enterica subsp. enterica serovar Lubbock OX=2077273 GN=glpT PE=4 SV=1
tr|A0A762EVN6|A0A762EVN6_SALER Glycerol-3-phosphate transporter OS=Salmonella enterica OX=28901 GN=glpT PE=4 SV=1
tr|A0A5T2PC62|A0A5T2PC62_SALER Glycerol-3-phosphate transporter OS=Salmonella enterica OX=28901 GN=EJQ44_04770 PE=4 SV=1
tr|A0A746ESS8|A0A746ESS8_SALER Glycerol-3-phosphate transporter OS=Salmonella enterica OX=28901 GN=glpT PE=4 SV=1
tr|A0A603KYS4|A0A603KYS4_SALER Glycerol-3-phosphate transporter OS=Salmonella enterica OX=28901 GN=CG587_17375 PE=4 SV=1
tr|A0A5Z0RYV4|A0A5Z0RYV4_SALER Glycerol-3-phosphate transporter OS=Salmonella enterica OX=28901 GN=glpT PE=4 SV=1
tr|A0A625EPY9|A0A625EPY9_SALER Glycerol-3-phosphate transporter OS=Salmonella enterica OX=28901 GN=glpT PE=4 SV=1
tr|A0A5T3NF05|A0A5T3NF05_SALER Glycerol-3-phosphate transporter OS=Salmonella enterica OX=28901 GN=EJT97_14395 PE=4 SV=1
tr|A0A630N508|A0A630N508_SALER Glycerol-3-phosphate transporter OS=Salmonella enterica OX=28901 GN=glpT PE=4 SV=1
tr|A0A5T3Z5D5|A0A5T3Z5D5_SALER Glycerol-3-phosphate transporter OS=Salmonella enterica OX=28901 GN=glpT PE=4 SV=1
tr|A0A379PZD8|A0A379PZD8_SALER Glycerol-3-phosphate transporter OS=Salmonella enterica OX=28901 GN=EEM01_09015 PE=4 SV=1
tr|A0A746F7C2|A0A746F7C2_SALER Glycerol-3-phosphate transporter OS=Salmonella enterica OX=28901 GN=glpT PE=4 SV=1
tr|A0A742VD56|A0A742VD56_SALER Glycerol-3-phosphate transporter OS=Salmonella enterica OX=28901 GN=glpT PE=4 SV=1
tr|A0A403SYV5|A0A403SYV5_SALER Glycerol-3-phosphate transporter OS=Salmonella enterica OX=28901 GN=glpT PE=4 SV=1
tr|A0A5V0KYT2|A0A5V0KYT2_SALER Glycerol-3-phosphate transporter OS=Salmonella enterica OX=28901 GN=glpT PE=4 SV=1
tr|A0A0M0PIH8|A0A0M0PIH8_SALER Glycerol-3-phosphate transporter OS=Salmonella enterica OX=28901 GN=glpT PE=4 SV=1
tr|A0A755RVG9|A0A755RVG9_SALER Glycerol-3-phosphate transporter OS=Salmonella enterica OX=28901 GN=glpT PE=4 SV=1
tr|A0A5U2TIF2|A0A5U2TIF2_SALER Glycerol-3-phosphate transporter OS=Salmonella enterica OX=28901 GN=glpT PE=4 SV=1
tr|A0A1S0ZVU2|A0A1S0ZVU2_SALER Glycerol-3-phosphate transporter OS=Salmonella enterica OX=28901 GN=glpT PE=4 SV=1
tr|A0A626S0W6|A0A626S0W6_SALER Glycerol-3-phosphate transporter OS=Salmonella enterica OX=28901 GN=glpT PE=4 SV=1
tr|A0A5U7LNY7|A0A5U7LNY7_SALER Glycerol-3-phosphate transporter OS=Salmonella enterica OX=28901 GN=glpT PE=4 SV=1
tr|A0A5T9SMQ7|A0A5T9SMQ7_SALER Glycerol-3-phosphate transporter OS=Salmonella enterica OX=28901 GN=D5Q97_23565 PE=4 SV=1
tr|A0A6D1PQ78|A0A6D1PQ78_SALER Glycerol-3-phosphate transporter OS=Salmonella enterica OX=28901 GN=A7D45_16015 PE=4 SV=1
tr|A0A5C2LUF7|A0A5C2LUF7_SALER Glycerol-3-phosphate transporter OS=Salmonella enterica OX=28901 GN=glpT PE=4 SV=1
tr|A0A379Q7M9|A0A379Q7M9_SALER Glycerol-3-phosphate transporter OS=Salmonella enterica OX=28901 GN=glpT_2 PE=4 SV=1
tr|A0A633PVZ2|A0A633PVZ2_SALER Glycerol-3-phosphate transporter OS=Salmonella enterica OX=28901 GN=glpT PE=4 SV=1
tr|A0A8E7SN16|A0A8E7SN16_SALER Glycerol-3-phosphate transporter OS=Salmonella enterica OX=28901 GN=glpT PE=4 SV=1
tr|A0A743AQA5|A0A743AQA5_SALER Glycerol-3-phosphate transporter OS=Salmonella enterica OX=28901 GN=glpT PE=4 SV=1
tr|A0A754F4H4|A0A754F4H4_SALER Glycerol-3-phosphate transporter OS=Salmonella enterica OX=28901 GN=glpT PE=4 SV=1
tr|A0A8E6S7Z5|A0A8E6S7Z5_SALER Glycerol-3-phosphate transporter OS=Salmonella enterica OX=28901 GN=glpT PE=4 SV=1
tr|A0A623KHG9|A0A623KHG9_SALER Glycerol-3-phosphate transporter OS=Salmonella enterica OX=28901 GN=glpT PE=4 SV=1
tr|A0A3J4QNX7|A0A3J4QNX7_SALER Glycerol-3-phosphate transporter OS=Salmonella enterica OX=28901 GN=EEN95_16240 PE=4 SV=1
tr|A0A5I1BDY2|A0A5I1BDY2_SALET Glycerol-3-phosphate transporter OS=Salmonella enterica subsp. enterica serovar Hvittingfoss OX=486994 GN=glpT PE=4 SV=1
tr|A0A5X0HNN6|A0A5X0HNN6_SALON Glycerol-3-phosphate transporter OS=Salmonella oranienberg OX=28147 GN=D6J52_13525 PE=4 SV=1
tr|A0A3W0KH99|A0A3W0KH99_SALON Glycerol-3-phosphate transporter OS=Salmonella oranienberg OX=28147 GN=glpT PE=4 SV=1
tr|A0A3Y7R2L7|A0A3Y7R2L7_SALDE Glycerol-3-phosphate transporter OS=Salmonella derby OX=28144 GN=glpT PE=4 SV=1
tr|A0A5I9BAK5|A0A5I9BAK5_SALET Glycerol-3-phosphate transporter OS=Salmonella enterica subsp. enterica serovar Eko OX=2564391 GN=EXG21_06210 PE=4 SV=1
tr|A0A2X4U4U3|A0A2X4U4U3_SALER Glycerol-3-phosphate transporter OS=Salmonella enterica subsp. salamae OX=59202 GN=glpT PE=4 SV=1
tr|A0A5Y3UXW9|A0A5Y3UXW9_SALER Glycerol-3-phosphate transporter OS=Salmonella enterica subsp. salamae OX=59202 GN=glpT PE=4 SV=1
tr|A0A8F0CLN6|A0A8F0CLN6_SALET Glycerol-3-phosphate transporter OS=Salmonella enterica subsp. enterica serovar Inverness OX=913074 GN=glpT PE=4 SV=1
tr|A0A725FYA5|A0A725FYA5_SALEP Glycerol-3-phosphate transporter OS=Salmonella enteritidis PT4 (strain P125109) OX=550537 GN=G2816_19025 PE=4 SV=1
tr|A0A6X7ADF3|A0A6X7ADF3_SALEN Glycerol-3-phosphate transporter OS=Salmonella enteritidis OX=149539 GN=GI605_09370 PE=4 SV=1
tr|A0A656ID51|A0A656ID51_SALE2 Glycerol-3-phosphate transporter OS=Salmonella enteritidis (strain 2009K0958) OX=1192586 GN=A673_03529 PE=4 SV=1
tr|A0A6Y0ENL1|A0A6Y0ENL1_SALEN Glycerol-3-phosphate transporter OS=Salmonella enteritidis OX=149539 GN=GJF95_16330 PE=4 SV=1
tr|A0A6C7HR31|A0A6C7HR31_SALEP Glycerol-3-phosphate transporter OS=Salmonella enteritidis PT4 (strain P125109) OX=550537 GN=glpT PE=4 SV=1
tr|A0A632NHM9|A0A632NHM9_SALEN Glycerol-3-phosphate transporter OS=Salmonella enteritidis OX=149539 GN=glpT PE=4 SV=1
tr|A0A636JLN0|A0A636JLN0_SALEN Glycerol-3-phosphate transporter OS=Salmonella enteritidis OX=149539 GN=glpT PE=4 SV=1
tr|A0A6Y0K7V3|A0A6Y0K7V3_SALEN Glycerol-3-phosphate transporter OS=Salmonella enteritidis OX=149539 GN=GJG16_17795 PE=4 SV=1
tr|A0A5E8MI21|A0A5E8MI21_SALEN Glycerol-3-phosphate transporter OS=Salmonella enteritidis OX=149539 GN=glpT PE=4 SV=1
tr|A0A5R1YUA7|A0A5R1YUA7_SALEN Glycerol-3-phosphate transporter OS=Salmonella enteritidis OX=149539 GN=C9F08_18745 PE=4 SV=1
tr|A0A1R2TRV1|A0A1R2TRV1_SALEN Glycerol-3-phosphate transporter OS=Salmonella enteritidis OX=149539 GN=glpT PE=4 SV=1
tr|A0A3R0PXF1|A0A3R0PXF1_SALEN Glycerol-3-phosphate transporter OS=Salmonella enteritidis OX=149539 GN=DTI44_13925 PE=4 SV=1
tr|A0A8E5JMA5|A0A8E5JMA5_SALEN Glycerol-3-phosphate transporter OS=Salmonella enterica subsp. enterica serovar Enteritidis str. 607307-2 OX=887070 GN=glpT PE=4 SV=1
tr|A0A5Y3L7I4|A0A5Y3L7I4_SALEN Glycerol-3-phosphate transporter OS=Salmonella enteritidis OX=149539 GN=glpT PE=4 SV=1
tr|A0A727TG60|A0A727TG60_SALHO Glycerol-3-phosphate transporter OS=Salmonella enterica subsp. houtenae serovar 48:g,z51:- OX=1050190 GN=glpT PE=4 SV=1
tr|A0A5I4KKW0|A0A5I4KKW0_SALET Glycerol-3-phosphate transporter OS=Salmonella enterica subsp. enterica serovar Aberdeen OX=260367 GN=glpT PE=4 SV=1
tr|A0A729QA56|A0A729QA56_SALHO Glycerol-3-phosphate transporter OS=Salmonella enterica subsp. houtenae serovar 18:z36,z38:- OX=2577510 GN=glpT PE=4 SV=1
tr|Q57M70|Q57M70_SALCH MFS family, sn-glycerol-3-phosphate transport protein OS=Salmonella choleraesuis (strain SC-B67) OX=321314 GN=glpT PE=4 SV=1
tr|A0A5I3FAI7|A0A5I3FAI7_SALET Glycerol-3-phosphate transporter OS=Salmonella enterica subsp. enterica serovar Choleraesuis OX=119912 GN=glpT PE=4 SV=1
tr|A0A5Y7A477|A0A5Y7A477_SALET Glycerol-3-phosphate transporter OS=Salmonella enterica subsp. enterica serovar Choleraesuis str. CFSAN000515 OX=1299221 GN=glpT PE=4 SV=1
tr|A0A1J6YP25|A0A1J6YP25_SALHO Glycerol-3-phosphate transporter OS=Salmonella enterica subsp. houtenae serovar 50:g,z51:- OX=1173947 GN=glpT PE=4 SV=1
tr|A0A4Z8Z7M4|A0A4Z8Z7M4_SALET Glycerol-3-phosphate transporter OS=Salmonella enterica subsp. enterica serovar Bareilly OX=58096 GN=glpT PE=4 SV=1
tr|A0A4D6P4P5|A0A4D6P4P5_SALET Glycerol-3-phosphate transporter OS=Salmonella enterica subsp. enterica serovar Bareilly str. CFSAN000189 OX=1173427 GN=glpT PE=4 SV=1
tr|A0A737VXW7|A0A737VXW7_SALER Glycerol-3-phosphate transporter OS=Salmonella enterica subsp. salamae serovar 58:d:z6 OX=41517 GN=glpT PE=4 SV=1
tr|A0A6C7D4Y6|A0A6C7D4Y6_SALER Glycerol-3-phosphate transporter OS=Salmonella enterica subsp. salamae serovar 56:b:[1,5] OX=2577858 GN=DOE57_08510 PE=4 SV=1
tr|A0A5H7G325|A0A5H7G325_SALET Glycerol-3-phosphate transporter OS=Salmonella enterica subsp. enterica serovar Meleagridis OX=486999 GN=D0194_23340 PE=4 SV=1
tr|A0A3G3DXX2|A0A3G3DXX2_SALET Glycerol-3-phosphate transporter OS=Salmonella enterica subsp. enterica serovar Tennessee OX=143221 GN=glpT PE=4 SV=1
tr|A0A729J637|A0A729J637_SALHO Glycerol-3-phosphate transporter OS=Salmonella enterica subsp. houtenae serovar 48:z4,z32:- OX=2577535 GN=glpT PE=4 SV=1
tr|A0A5W1EH13|A0A5W1EH13_SALER Glycerol-3-phosphate transporter OS=Salmonella enterica subsp. arizonae serovar 18:z4,z23:- OX=1192839 GN=AUA10_16440 PE=4 SV=1
tr|A0A737C809|A0A737C809_SALER Glycerol-3-phosphate transporter OS=Salmonella enterica subsp. arizonae serovar 18:z4,z32:- OX=1967581 GN=glpT PE=4 SV=1
tr|A0A3S5YFV0|A0A3S5YFV0_SALER sn-glycerol-3-phosphate transporter OS=Salmonella enterica subsp. arizonae serovar 18:z4,z23:- str. CVM N26626 OX=1395119 GN=glpT PE=4 SV=1
tr|A0A5X5NET6|A0A5X5NET6_SALET Glycerol-3-phosphate transporter OS=Salmonella enterica subsp. enterica serovar Colindale OX=1967991 GN=DUQ21_18415 PE=4 SV=1
tr|A0A737ELA8|A0A737ELA8_SALER Glycerol-3-phosphate transporter OS=Salmonella enterica subsp. indica serovar 45:a:e,n,x OX=1307500 GN=glpT PE=4 SV=1
tr|A0A5X9Y6Q3|A0A5X9Y6Q3_SALET Glycerol-3-phosphate transporter OS=Salmonella enterica subsp. enterica serovar Johannesburg OX=913076 GN=glpT PE=4 SV=1
tr|A0A2I5HEA0|A0A2I5HEA0_SALDZ Glycerol-3-phosphate transporter OS=Salmonella diarizonae OX=59204 GN=glpT PE=4 SV=1
tr|A0A379TXG1|A0A379TXG1_SALDZ sn-glycerol-3-phosphate transporter OS=Salmonella diarizonae OX=59204 GN=glpT_2 PE=4 SV=1
tr|A0A3U6Z3U0|A0A3U6Z3U0_SALDZ Glycerol-3-phosphate transporter OS=Salmonella diarizonae OX=59204 GN=glpT PE=4 SV=1
tr|A0A3V8VP01|A0A3V8VP01_SALET Glycerol-3-phosphate transporter OS=Salmonella enterica subsp. enterica serovar Agama OX=399581 GN=glpT PE=4 SV=1
tr|A0A738AKU6|A0A738AKU6_SALAE Glycerol-3-phosphate transporter OS=Salmonella abortus-equi OX=607 GN=glpT PE=4 SV=1
tr|A0A738AFP7|A0A738AFP7_SALET Glycerol-3-phosphate transporter OS=Salmonella enterica subsp. enterica serovar Abortusovis OX=53961 GN=glpT PE=4 SV=1
tr|A0A5I0SZS8|A0A5I0SZS8_SALET Glycerol-3-phosphate transporter OS=Salmonella enterica subsp. enterica serovar Coeln OX=399584 GN=EKG43_17365 PE=4 SV=1
tr|A0A5X9WMK0|A0A5X9WMK0_SALET Glycerol-3-phosphate transporter OS=Salmonella enterica subsp. enterica serovar Albany OX=211968 GN=glpT PE=4 SV=1
tr|A0A752IQV6|A0A752IQV6_SALHO Glycerol-3-phosphate transporter OS=Salmonella enterica subsp. houtenae serovar 21:z4,z23:- OX=1967606 GN=glpT PE=4 SV=1
tr|A0A730W632|A0A730W632_SALHO Glycerol-3-phosphate transporter OS=Salmonella enterica subsp. houtenae serovar 1,40:z4,z32:- OX=1967604 GN=glpT PE=4 SV=1
tr|A0A5I7PFD0|A0A5I7PFD0_SALET Glycerol-3-phosphate transporter OS=Salmonella enterica subsp. enterica serovar Brandenburg OX=149387 GN=glpT PE=4 SV=1
tr|A0A5I2X4W9|A0A5I2X4W9_SALET Glycerol-3-phosphate transporter OS=Salmonella enterica subsp. enterica serovar Ank OX=1173578 GN=glpT PE=4 SV=1
tr|A0A5I4ACG5|A0A5I4ACG5_SALET Glycerol-3-phosphate transporter OS=Salmonella enterica subsp. enterica serovar Reading OX=165302 GN=glpT PE=4 SV=1
tr|A0A735KK59|A0A735KK59_SALHO Glycerol-3-phosphate transporter OS=Salmonella enterica subsp. houtenae serovar 16:z4,z32:- OX=1307497 GN=glpT PE=4 SV=1
tr|A0A5V9GM21|A0A5V9GM21_SALET Glycerol-3-phosphate transporter OS=Salmonella enterica subsp. enterica serovar Wandsworth OX=913085 GN=JS28_18355 PE=4 SV=1
tr|A0A5I0EWE1|A0A5I0EWE1_SALET Glycerol-3-phosphate transporter OS=Salmonella enterica subsp. enterica serovar Kenya OX=2564610 GN=DOQ66_05195 PE=4 SV=1
tr|A0A5I4ZYY2|A0A5I4ZYY2_SALET Glycerol-3-phosphate transporter OS=Salmonella enterica subsp. enterica serovar Vitkin OX=2565162 GN=glpT PE=4 SV=1
tr|A0A5W1VUU6|A0A5W1VUU6_SALTI Glycerol-3-phosphate transporter OS=Salmonella typhi OX=90370 GN=glpT PE=4 SV=1
tr|A0A748HMK3|A0A748HMK3_SALTI Glycerol-3-phosphate transporter OS=Salmonella typhi OX=90370 GN=glpT PE=4 SV=1
tr|A0A755AQR8|A0A755AQR8_SALTI Glycerol-3-phosphate transporter OS=Salmonella typhi OX=90370 GN=glpT PE=4 SV=1
tr|Q8Z555|Q8Z555_SALTI Glycerol-3-phosphate transporter OS=Salmonella typhi OX=90370 GN=glpT PE=4 SV=1
tr|A0A5I4DVJ5|A0A5I4DVJ5_SALET Glycerol-3-phosphate transporter OS=Salmonella enterica subsp. enterica serovar Mississippi OX=913079 GN=D6J75_10355 PE=4 SV=1
tr|S5MSC2|S5MSC2_SALBN Glycerol-3-phosphate transporter OS=Salmonella bongori N268-08 OX=1197719 GN=A464_2401 PE=4 SV=1
tr|A0A737IS19|A0A737IS19_SALER Glycerol-3-phosphate transporter OS=Salmonella enterica subsp. salamae serovar 42:b:1,5 OX=1967616 GN=glpT PE=4 SV=1
tr|A0A5I2NZJ5|A0A5I2NZJ5_SALET Glycerol-3-phosphate transporter OS=Salmonella enterica subsp. enterica serovar London OX=149390 GN=glpT PE=4 SV=1
tr|A0A5U9HYT1|A0A5U9HYT1_SALET Glycerol-3-phosphate transporter OS=Salmonella enterica subsp. enterica serovar Saintpaul OX=90105 GN=DRT62_06245 PE=4 SV=1
tr|A0A1S0ZMY1|A0A1S0ZMY1_SALET Glycerol-3-phosphate transporter OS=Salmonella enterica subsp. enterica serovar Saintpaul OX=90105 GN=glpT PE=4 SV=1
tr|A0A5H7IMK9|A0A5H7IMK9_SALET Glycerol-3-phosphate transporter OS=Salmonella enterica subsp. enterica serovar Mapo OX=2564752 GN=glpT PE=4 SV=1
tr|A0A2T9QC08|A0A2T9QC08_SALET Glycerol-3-phosphate transporter OS=Salmonella enterica subsp. enterica serovar Cerro OX=340188 GN=glpT PE=4 SV=1
tr|A0A3A3J8H4|A0A3A3J8H4_SALMO Glycerol-3-phosphate transporter OS=Salmonella montevideo OX=115981 GN=glpT PE=4 SV=1
tr|A0A736I3M3|A0A736I3M3_SALHO Glycerol-3-phosphate transporter OS=Salmonella enterica subsp. houtenae serovar 44:z36[z38]:- OX=1967609 GN=glpT PE=4 SV=1
tr|A0A737I3X6|A0A737I3X6_SALHO Glycerol-3-phosphate transporter OS=Salmonella enterica subsp. houtenae serovar 44:z36[z38]:- OX=1967609 GN=glpT PE=4 SV=1
tr|A0A732GIG3|A0A732GIG3_SALER Glycerol-3-phosphate transporter OS=Salmonella enterica subsp. salamae serovar 18:z10:z6 OX=1967614 GN=glpT PE=4 SV=1
tr|A0A5C5HDD2|A0A5C5HDD2_SALET Glycerol-3-phosphate transporter OS=Salmonella enterica subsp. enterica serovar Give OX=46626 GN=glpT PE=4 SV=1
tr|A0A3T3G9N7|A0A3T3G9N7_SALET Glycerol-3-phosphate transporter OS=Salmonella enterica subsp. enterica serovar Braenderup OX=149391 GN=glpT PE=4 SV=1
tr|A0A5W8MLP4|A0A5W8MLP4_SALET Glycerol-3-phosphate transporter OS=Salmonella enterica subsp. enterica serovar Hofit OX=2564537 GN=DU055_21565 PE=4 SV=1
tr|A0A5I2FRT1|A0A5I2FRT1_SALET Glycerol-3-phosphate transporter OS=Salmonella enterica subsp. enterica serovar Alachua OX=913240 GN=glpT PE=4 SV=1
tr|A0A735RH92|A0A735RH92_SALDZ Glycerol-3-phosphate transporter OS=Salmonella enterica subsp. diarizonae serovar 48:i:z OX=1192842 GN=glpT PE=4 SV=1
tr|A0A5Y0UXP3|A0A5Y0UXP3_SALET Glycerol-3-phosphate transporter OS=Salmonella enterica subsp. enterica serovar Corvallis OX=593905 GN=glpT PE=4 SV=1
tr|A0A4U7TC67|A0A4U7TC67_SALET Glycerol-3-phosphate transporter OS=Salmonella enterica subsp. enterica serovar Corvallis OX=593905 GN=glpT PE=4 SV=1
tr|A0A719U0Z8|A0A719U0Z8_SALTI Glycerol-3-phosphate transporter OS=Salmonella enterica subsp. enterica serovar Typhi str. 404ty OX=497977 GN=G1Y63_04420 PE=4 SV=1
tr|A0A714VDL0|A0A714VDL0_SALTI Glycerol-3-phosphate transporter OS=Salmonella enterica subsp. enterica serovar Typhi str. CT18 OX=220341 GN=G1T61_14670 PE=4 SV=1
tr|A0A715ICZ5|A0A715ICZ5_SALTI Glycerol-3-phosphate transporter OS=Salmonella enterica subsp. enterica serovar Typhi str. CT18 OX=220341 GN=G1S93_15125 PE=4 SV=1
tr|A0A714INH0|A0A714INH0_SALTI Glycerol-3-phosphate transporter OS=Salmonella enterica subsp. enterica serovar Typhi str. CT18 OX=220341 GN=G1R76_13780 PE=4 SV=1
tr|A0A720RSF2|A0A720RSF2_SALTI Glycerol-3-phosphate transporter OS=Salmonella enterica subsp. enterica serovar Typhi str. 404ty OX=497977 GN=G1001_14880 PE=4 SV=1
tr|A0A716QDW1|A0A716QDW1_SALTI Glycerol-3-phosphate transporter OS=Salmonella enterica subsp. enterica serovar Typhi str. CT18 OX=220341 GN=G1V11_14875 PE=4 SV=1
tr|A0A716BKQ7|A0A716BKQ7_SALTI Glycerol-3-phosphate transporter OS=Salmonella enterica subsp. enterica serovar Typhi str. CT18 OX=220341 GN=G1S78_14945 PE=4 SV=1
tr|A0A5I0M9U5|A0A5I0M9U5_SALET Glycerol-3-phosphate transporter OS=Salmonella enterica subsp. enterica serovar Durban OX=486992 GN=glpT PE=4 SV=1
tr|A0A5H6AMM4|A0A5H6AMM4_SALET Glycerol-3-phosphate transporter OS=Salmonella enterica subsp. enterica serovar Offa OX=2564879 GN=DU925_14210 PE=4 SV=1
tr|A0A608DQD1|A0A608DQD1_SALET Glycerol-3-phosphate transporter OS=Salmonella enterica subsp. enterica serovar Goldcoast OX=260678 GN=glpT PE=4 SV=1
tr|A0A5W5KNP6|A0A5W5KNP6_SALOR Glycerol-3-phosphate transporter OS=Salmonella ordonez OX=612 GN=DL145_19405 PE=4 SV=1
tr|A0A5I8VIG7|A0A5I8VIG7_SALET Glycerol-3-phosphate transporter OS=Salmonella enterica subsp. enterica serovar Stockholm OX=2565057 GN=DKU92_16565 PE=4 SV=1
tr|A0A8E5MVN1|A0A8E5MVN1_SALET Glycerol-3-phosphate transporter OS=Salmonella enterica subsp. enterica serovar Dessau OX=2564349 GN=glpT PE=4 SV=1
tr|A0A5I3D457|A0A5I3D457_SALET Glycerol-3-phosphate transporter OS=Salmonella enterica subsp. enterica serovar Berkeley OX=1965103 GN=glpT PE=4 SV=1
tr|A0A737Y1F2|A0A737Y1F2_SALER Glycerol-3-phosphate transporter OS=Salmonella enterica subsp. salamae serovar 30:1,z28:z6 OX=1967615 GN=glpT PE=4 SV=1
tr|A0A5I0BQ50|A0A5I0BQ50_SALET Glycerol-3-phosphate transporter OS=Salmonella enterica subsp. enterica serovar Koketime OX=2564632 GN=EWG69_13790 PE=4 SV=1
tr|A0A3Z3KAF3|A0A3Z3KAF3_SALET Glycerol-3-phosphate transporter OS=Salmonella enterica subsp. enterica serovar Adelaide OX=29473 GN=DX339_09690 PE=4 SV=1
tr|A0A5H7LHT8|A0A5H7LHT8_SALMC Glycerol-3-phosphate transporter OS=Salmonella moscow OX=28146 GN=glpT PE=4 SV=1
tr|A0A5I2XGR8|A0A5I2XGR8_SALPO Glycerol-3-phosphate transporter OS=Salmonella potsdam OX=597 GN=glpT PE=4 SV=1
tr|A0A3T3ICS4|A0A3T3ICS4_SALDU Glycerol-3-phosphate transporter OS=Salmonella dublin OX=98360 GN=glpT PE=4 SV=1
tr|M7S8Q0|M7S8Q0_SALDU Glycerol-3-phosphate transporter OS=Salmonella enterica subsp. enterica serovar Dublin str. UC16 OX=1192688 GN=A670_03466 PE=4 SV=1
tr|A0A6C7A0Z5|A0A6C7A0Z5_SALDC Glycerol-3-phosphate transporter OS=Salmonella dublin (strain CT_02021853) OX=439851 GN=glpT PE=4 SV=1
tr|A0A8X6K0N2|A0A8X6K0N2_SALDU sn-glycerol-3-phosphate transporter OS=Salmonella enterica subsp. enterica serovar Dublin str. SD3246 OX=909945 GN=glpT PE=4 SV=1
tr|A0A702BSV4|A0A702BSV4_SALBN Glycerol-3-phosphate transporter OS=Salmonella bongori serovar 44:r:- OX=1967585 GN=G0D16_19465 PE=4 SV=1
tr|A0A737RLD6|A0A737RLD6_SALET Glycerol-3-phosphate transporter OS=Salmonella enterica subsp. enterica serovar Sendai OX=363568 GN=glpT PE=4 SV=1
tr|A0A0N1R0J7|A0A0N1R0J7_SALSV Glycerol-3-phosphate transporter OS=Salmonella schwarzengrund (strain CVM19633) OX=439843 GN=glpT PE=4 SV=1
tr|A0A419ICS5|A0A419ICS5_SALET Glycerol-3-phosphate transporter OS=Salmonella enterica subsp. enterica serovar Schwarzengrund OX=340190 GN=glpT PE=4 SV=1
tr|A0A3V9NPP1|A0A3V9NPP1_SALGL Glycerol-3-phosphate transporter OS=Salmonella gallinarum OX=594 GN=glpT PE=4 SV=1
tr|B5RCA8|B5RCA8_SALG2 Glycerol-3-phosphate transporter OS=Salmonella gallinarum (strain 287/91 / NCTC 13346) OX=550538 GN=glpT PE=4 SV=1
tr|A9MJD5|A9MJD5_SALAR Major facilitator superfamily (MFS) profile domain-containing protein OS=Salmonella arizonae (strain ATCC BAA-731 / CDC346-86 / RSK2980) OX=41514 GN=SARI_00609 PE=4 SV=1
tr|A0A5H8JJ99|A0A5H8JJ99_SALET Glycerol-3-phosphate transporter OS=Salmonella enterica subsp. enterica serovar Napoli OX=1151001 GN=glpT PE=4 SV=1
tr|A0A5I0S2A5|A0A5I0S2A5_SALET Glycerol-3-phosphate transporter OS=Salmonella enterica subsp. enterica serovar Napoli OX=1151001 GN=glpT PE=4 SV=1
tr|A0A5X3P2S6|A0A5X3P2S6_SALET Glycerol-3-phosphate transporter OS=Salmonella enterica subsp. enterica serovar Weslaco OX=1243597 GN=D2118_10395 PE=4 SV=1
tr|A0A628XU75|A0A628XU75_SALSE Glycerol-3-phosphate transporter OS=Salmonella senftenberg OX=28150 GN=glpT PE=4 SV=1
tr|A0A402XY55|A0A402XY55_SALSE Glycerol-3-phosphate transporter OS=Salmonella senftenberg OX=28150 GN=glpT PE=4 SV=1
tr|A0A701XSY4|A0A701XSY4_SALER Glycerol-3-phosphate transporter OS=Salmonella enterica subsp. salamae serovar 47:b:1,5 OX=1967619 GN=G0C45_07285 PE=4 SV=1
tr|A0A735HGP7|A0A735HGP7_SALER Glycerol-3-phosphate transporter OS=Salmonella enterica subsp. salamae serovar 47:b:1,5 OX=1967619 GN=glpT PE=4 SV=1
tr|A0A5I0SPF2|A0A5I0SPF2_SALET Glycerol-3-phosphate transporter OS=Salmonella enterica subsp. enterica serovar Agbeni OX=1967642 GN=DNZ68_14475 PE=4 SV=1
tr|A0A0L0GSF6|A0A0L0GSF6_9ENTR sn-glycerol-3-phosphate transporter OS=Trabulsiella odontotermitis OX=379893 GN=glpT PE=4 SV=1
tr|A0A085A9Q9|A0A085A9Q9_9ENTR Glycerol-3-phosphate transporter OS=Trabulsiella guamensis ATCC 49490 OX=1005994 GN=glpT PE=4 SV=1

## Sheet: Fig. S2
Fig. S2a
	pitA deficient background							pstS deficient background							yjbB deficient background
n	Experiment ID	Mouse ID	Normalized ratio ∆glpT pitA::cat / WT (KanR)	CFUs ∆glpT pitA::cat		CFUs WT (KanR)		Experiment ID	Mouse ID	Normalized ratio ∆glpT pstS::aphT / WT (CmR)	CFUs ∆glpT pstS::aphT		CFUs WT (CmR)		Experiment ID	Mouse ID	Normalized ratio ∆glpT yjbB::aphT / WT (CmR)	CFUs ∆glpT yjbB::aphT		CFUs WT (CmR)
1	ae7089	AZ533	2.11014	inoculum	34500000	inoculum	14000000	ae7089	AZ545	5.98338	inoculum	9500000	inoculum	40000000	ae7089	AZ540	2.964	inoculum	17500000	inoculum	19500000
				day 1 p.i.	9.28571e+08	day 1 p.i.	1.78571e+08				day 1 p.i.	1.81208e+09	day 1 p.i.	1.27517e+09				day 1 p.i.	2.64677e+09	day 1 p.i.	9.95025e+08
2	ae7089	AZ534	5.01713	inoculum	34500000	inoculum	14000000	ae7089	AZ546	4.06279	inoculum	9500000	inoculum	40000000	ae7089	AZ541	2.14379	inoculum	17500000	inoculum	19500000
				day 1 p.i.	1.26218e+09	day 1 p.i.	1.02088e+08				day 1 p.i.	1.65414e+09	day 1 p.i.	1.71429e+09				day 1 p.i.	1.36944e+09	day 1 p.i.	7.11799e+08
3	ae7089	AZ535	1.37618	inoculum	34500000	inoculum	14000000	ae7089	AZ547	10.4025	inoculum	9500000	inoculum	40000000	ae7016	AY762	1.94	inoculum	45500000	inoculum	63500000
				day 1 p.i.	1.8852e+09	day 1 p.i.	5.55891e+08				day 1 p.i.	1.3494e+09	day 1 p.i.	5.46185e+08				day 1 p.i.	1.25749e+09	day 1 p.i.	9.04192e+08
4	ae7030	AY929	0.616612	inoculum	47000000	inoculum	27500000	ae7024	AY774	1.4794	inoculum	30000000	inoculum	41500000	ae7016	AY763	3.12	inoculum	45500000	inoculum	63500000
				day 1 p.i.	1.25257e+09	day 1 p.i.	1.18857e+09				day 1 p.i.	1.17557e+09	day 1 p.i.	1.09924e+09				day 1 p.i.	2.65347e+09	day 1 p.i.	1.18812e+09
5	ae7030	AY930	0.421821	inoculum	47000000	inoculum	27500000	ae7024	AY775	3.47563	inoculum	30000000	inoculum	41500000	ae7016	AY764	3.06	inoculum	45500000	inoculum	63500000
				day 1 p.i.	8.26667e+08	day 1 p.i.	1.14667e+09				day 1 p.i.	2.3787e+09	day 1 p.i.	9.46746e+08				day 1 p.i.	3.35294e+09	day 1 p.i.	1.52941e+09
6	ae7030	AY931	0.493034	inoculum	47000000	inoculum	27500000	ae7024	AY776	1.17219	inoculum	30000000	inoculum	41500000	ae7016	AY765	2.99	inoculum	45500000	inoculum	63500000
				day 1 p.i.	3.04587e+09	day 1 p.i.	3.61468e+09				day 1 p.i.	1.71277e+09	day 1 p.i.	2.02128e+09				day 1 p.i.	2.06551e+09	day 1 p.i.	9.63391e+08
7	ae7030	AY932	0.687982	inoculum	47000000	inoculum	27500000
				day 1 p.i.	1.82128e+09	day 1 p.i.	1.54894e+09
Fig. S2b	Pi concentation [mM] cecal content of untreated mice
n	Germfree C57BL/6J	SPF C57BL/6J
1	20.5003	18.4635
2	54.5064	21.1693
3	13.057	27.875
4	10.3798	11.1063
5	23	19.5529
6	22.8755	15.1026
7	23.0078	21.4327
Fig. S2c	SCFA concentation [μM] cecal content of untreated mice
SCFA	germfree mice				single-pathogen free mice
mouse ID	AZ224	AZ225	AZ226	AZ227	AZ228	AZ229	AZ230	AZ231
acetate	72.3434	59.4552	46.7369	41.3678	364.805	331.312	333.232	269.504
fumarate	nd	nd	nd	nd	nd	nd	nd	nd

## Sheet: Fig. S3
Fig. S3a	Pi concentation [mM] in feces of WT infected mice
	day p.i.
n	1	4
1	12.173	18.2867
2	36.0084	9.32812
3	5.60872	19.584
4	8.11283	5.24272
5	6.76018	6.13951
6	5.26106	7.15416
7	10.9856	15.5319
8	36.7082	9.94432
Fig. S3b	PpstS promoter activity in feces lum/10^5 CFUs
day p.i.	ΔssaV ΔinvG PrpsM					ΔssaV ΔinvG PpstS					WT PrpsM					WT PpstS
mouse ID	BB155	BB156	AZ042	AZ043		BB157	BB158	AZ044	AZ045	AZ046	BB159	BB160	BB161	AZ049	AZ050	BB162	BB163	AZ051	AZ052
1	198.414	325.115	247.904	183.443		1.65788	4.04764	12.7835	8.58435	2.15989	297.636	478.296		217.783	273.214	38.4562	7.78879	4.04711	8.56996
4	419.002	121.37	1315.88	76.9977		1.75206	4.16319	5.56022	14.3632	47.218	157.647	639.818	219.923	521.665	862.93	9.65612	94.6781	1.60474	25.6371
Fig. S3c	Normalized ratio glpT / parent
day p.i.	100 mM K2HPO4			none
mouse ID	BA392	BA393	BA394	BA398	BA399
1	7.67308	50.0769	27.4615	33.1154	19.3846
2	1.4359	5.29487	2.1049	37.9615	7.53846
3	1.03654	4.66106	1.75	3.06923	7.62821
4	1.51874	31.6346	0.454508	0.60181	2.83077
4 CC	0.812416	1.91768	0.397536	0.565385	2.60038
Fig. S3d	Total orthophosphate concentration in feces [mM]
day p.i.	100 mM K2HPO4			none
mouse ID	BA392	BA393	BA394	BA398	BA399
-1	33.3481		89.5215	58.3953	29.231
0	83.2788	175.163	57.9475		50.9446
1	55.6472	57.4224	68.0716	27.3191	84.6512
2	52.2364	111.39	134.48	28.2649	75.4648
3	47.7547	28.591	16.1439	31.0819	34.3086
4	116.58	95.8382	137.778	57.1543	214.028
4 CC	93.6306	98.9264	92.4915	74.4677	143.109

## Sheet: Fig. S4
Fig. S4a	Plasmid retention day 4 p.i., replica plating [%]				ae7345
n	promoterless-gfp	PglpT-gfp
1	100	100
2	100	100
3		100
4		100
Fig. S4b	total CFUs
day p.i.	promoterless					PglpT
experiment ID	ae7345		ae7377			ae7345				ae7377
mouse ID	BC103	BC104	BC443	BC444		BC105	BC106	BC107	BC108	BC446
1	7280000000	4840000000	8030000000	4380000000		6470000000	4720000000	2640000000	3260000000	1030000000
4	129000000	395000000	2470000000	10200000000		4680000000	27200000000	3220000000	8680000000	14400000000
Fig. S4c	% gfp+ cells
day p.i.	promoterless					PglpT
experiment ID	ae7345		ae7377			ae7345				ae7377
mouse ID	BC103	BC104	BC443	BC443		BC105	BC106	BC107	BC108	BC445
1	4.21	3.11	4.55	3.1		69	67.5	66.3	70.3	68.1
4	3.96	1.8	0.44	1.56		79.6	81.7	71.9	77.5	62.2

[truncated: 1 more sheets: Fig. S5]
